# Supplementary material for: An update of KAIKObase, the silkworm genome database
Source: Database (Oxford). 2021 Feb 27;2021:baaa099. doi: 10.1093/database/baaa099 (PMC7918157; doi:10.1093/database/baaa099)
Supplement: baaa099_Supp [file baaa099_supp.zip]

Archive with 2 entries (2 files):
- SupplementaryTable1.xlsx
- SupplementaryTable2.docx
