# Supplementary material for: An update of KAIKObase, the silkworm genome database
Source: Database (Oxford). 2021 Feb 27;2021:baaa099. doi: 10.1093/database/baaa099 (PMC7918157; doi:10.1093/database/baaa099)
Supplement: baaa099_Supp [file baaa099_supp.zip › SupplementaryTable1.xlsx]

## Sheet: Supplementary Table 1
Supplementary Table 1. Corresponding gene model, chromosomal position, and ortholog information of manually curated genes. Gene names of target genes of pesticides (BmTargetGene), fibroin (BmFibroin), and sericin (BmSericin) can be found in Table 1.
Gene ID	Gene model	Chromosome	Start position	End position	Strand	Danaus plexippus	Heliconius melpomene	Manduca sexta	Plutella xylostella	Spodoptera frugiperda (corn)	Spodoptera frugiperda (rice)	Acyrthosiphon pisum	Aedes aegypti	Anopheles gambiae	Apis mellifera	Drosophila melanogaster	Tribolium castaneum	Homo sapiens	Mus musculus
BmABC-01	KWMTBOMO00147	Chr1	4670556	4680073	-	DPOGS201401	HMEL012851g1.t1	XP_030027805.1	g23771.t1	GSSPFG00010341001-PA	SFRICE012479-PA	XP_001947490.1	AAEL010977-PA;AAEL010977-PB	AGAP002693-PA	XP_026298349.1;XP_396698.3	FBpp0073872;FBpp0073873;FBpp0309269	XP_966990.1	NP_009120.1	NP_001177372.1;NP_001346134.1;NP_038881.1;XP_006535790.1
BmABC-02	KWMTBOMO00396	Chr1	11673733	11694334	+	DPOGS206135	HMEL008785g1.t1	XP_030031853.1	g20702.t1	-	SFRICE008550-PA;SFRICE016199-PA	-	AAEL010379-PA;AAEL010379-PB;AAEL010379-PC	-	-	FBpp0086914;FBpp0291408	-	-	-
BmABC-03	KWMTBOMO00397	Chr1	11700513	11724892	+	-	-	-	-	GSSPFG00027929001.2-PA	-	-	AAEL010379-PA;AAEL010379-PB;AAEL010379-PC	AGAP005639-PA;AGAP005639-PB	-	FBpp0086914;FBpp0291408	-	-	-
BmABC-04	unpredicted	Chr5	2561764	2566037	-	DPOGS201545	HMEL030929g1.t1	XP_030036466.1	g19433.t1	GSSPFG00028682001-PA	SFRICE011482-PA	-	-	-	-	-	-	-	-
BmABC-05	KWMTBOMO02492-02493M	Chr5	3414130	3439888	+	DPOGS201427	HMEL009081g1.t1	XP_030037778.1;XP_030037779.1	g13023.t1	GSSPFG00013663001-PA	SFRICE004888-PA	XP_016663327.1;XP_029345416.1;XP_029345417.1	-	-	XP_006559103.2;XP_006559106.2;XP_016772097.2;XP_016772098.2;XP_016772099.2;XP_026301187.1	-	-	-	-
BmABC-06	KWMTBOMO02494	Chr5	3445855	3466701	-	DPOGS201534	HMEL009082g1.t1	XP_030038388.1	g13022.t1	GSSPFG00022735001-PA	SFRICE019101-PA	-	AAEL017188-PA	AGAP007655-PA	XP_016772092.2;XP_395665.6	-	NP_001306946.1	-	-
BmABC-07	KWMTBOMO03987	Chr7	7577888	7588510	-	DPOGS200951	HMEL014452g2.t1	XP_030031454.1	g33835.t1	GSSPFG00019931001-PA	SFRICE009150-PA	XP_008183576.1	AAEL010059-PA	AGAP002182-PA	XP_006569310.1	FBpp0076284;FBpp0076285	XP_008199227.1;XP_968009.1	NP_001035809.1;NP_002931.2	NP_056566.2
BmABC-08	KWMTBOMO04568M	Chr8	9998245	10016383	+	DPOGS212301	HMEL017587g1.t1	XP_030030658.1;XP_030030659.1	g16507.t1	GSSPFG00008471001.3-PA	SFRICE007807-PA	XP_001947373.2	AAEL008134-PA	AGAP002278-PA	XP_001122583.4	FBpp0082642	XP_008194672.1	NP_005680.1	XP_006496615.1
BmABC-09	KWMTBOMO05746	Chr10	9240955	9266243	+	DPOGS205086	HMEL035150g1.t1	XP_030024316.1;XP_030024317.1;XP_030024318.1;XP_030024319.1	g9253.t1;g9253.t2	GSSPFG00013538001.2-PA	SFRICE002417-PA	XP_016660802.1;XP_016660803.1	AAEL023524-PA	AGAP009799-PA	XP_016766885.2;XP_016766887.2;XP_016766888.2;XP_016766889.2	FBpp0402894	-	-	-
BmABC-10	KWMTBOMO05851	Chr10	12477711	12490948	+	DPOGS202121	HMEL014601g1.t1	XP_030033205.1	g24589.t1	GSSPFG00016610001-PA;GSSPFG00016612001-PA	SFRICE004375-PA	XP_001946527.2	AAEL010359-PA	AGAP012005-PA	XP_397094.2	FBpp0074708	XP_972814.1	NP_060828.2	NP_038880.1
BmABC-11	KWMTBOMO05903	Chr10	14087186	14120785	-	DPOGS200174	HMEL035243g1.t1;HMEL035243g1.t2	XP_030034542.1	g24525.t1	GSSPFG00024692001.1-PA	SFRICE007739-PA	XP_003246086.1	AAEL021570-PA	AGAP000506-PA	-	FBpp0075149	NP_001306193.1	NP_001244315.1;NP_001335914.1;NP_001335915.1;NP_001335916.1;NP_001335917.1;NP_001335918.1;NP_004818.2;XP_005263412.1;XP_011530722.1;XP_016864341.1	-
BmABC-12	KWMTBOMO05904-05906-05908M	Chr10	14143911	14199421	-	DPOGS200173	HMEL002238g3.t1	XP_030034529.1	g24524.t1	GSSPFG00024690001.1-PA	SFRICE007741-PA	XP_001943103.2	AAEL016999-PA	AGAP000553-PA	XP_026299500.1	FBpp0070468	NP_001034521.1	-	-
BmABC-13	KWMTBOMO06777	Chr11	14783092	14813510	+	DPOGS207305	HMEL037658g1.t1	XP_030035156.1	g25568.t1	GSSPFG00013838001-PA	SFRICE014393-PA	XP_001942514.1	AAEL027686-PA	-	-	FBpp0075837	-	-	-
BmABC-14	KWMTBOMO07094-07095M	Chr12	4081151	4150400	-	DPOGS200492	HMEL034737g1.t1	XP_030034479.1	g2255.t1	GSSPFG00011139001-PA	SFRICE022679-PA	XP_001952483.1	AAEL027686-PA	-	-	FBpp0075837	-	-	-
BmABC-15	KWMTBOMO07164	Chr12	6890609	6925140	+	DPOGS205647	HMEL034747g1.t1	XP_030032280.1	g9698.t1	GSSPFG00004535001.1-PA	SFRICE007981-PA;SFRICE033403-PA	XP_001943523.1	AAEL027367-PA;AAEL027367-PB;AAEL027367-PC;AAEL027367-PD;AAEL027367-PE;AAEL027367-PF;AAEL027367-PG	AGAP009464-PA	XP_026301943.1	FBpp0077553;FBpp0077554	XP_008192053.1;XP_008192054.1;XP_015834782.1;XP_971210.2	-	-
BmABC-16	KWMTBOMO07165M	Chr12	6944661	6986994	+	DPOGS205649	HMEL006594g1.t1	XP_030036326.1	-	GSSPFG00004536001.1-PA	SFRICE004801-PA	-	-	-	-	-	-	-	-
BmABC-17	KWMTBOMO07167	Chr12	6999419	7014576	+	DPOGS209284	HMEL034740g1.t1;HMEL034740g1.t2	XP_030036328.1	g9699.t1	GSSPFG00004538001.1-PA	SFRICE004801-PA	-	-	AGAP009467-PA	XP_006569621.1;XP_006569622.1;XP_026301938.1	FBpp0077292;FBpp0077293;FBpp0077294;FBpp0294026	-	-	-
BmABC-18	KWMTBOMO07289-07290M	Chr12	10041199	10058913	-	DPOGS208571	HMEL004293g1.t1	XP_030029275.1	g2220.t1	GSSPFG00012140001.2-PA	SFRICE005417-PA	XP_016655768.1;XP_016655769.1;XP_029345670.1;XP_029345671.1	AAEL020303-PA	AGAP007917-PA	XP_001121775.2;XP_016767210.2	FBpp0079220	XP_008192060.1	NP_001337447.1	NP_660122.1
BmABC-19	KWMTBOMO07382	Chr12	11596134	11614119	-	-	-	-	-	GSSPFG00026400001.2-PA;GSSPFG00030433001-PA	-	-	-	-	-	-	-	-	-
BmABC-20	KWMTBOMO07383	Chr12	11622974	11656359	-	DPOGS208494	HMEL008762g1.t1	XP_030027496.1	g12142.t2	GSSPFG00009633001.2-PA	SFRICE017661-PA;SFRICE032051-PA	XP_003243122.1	AAEL004743-PO	AGAP009835-PA;AGAP009835-PB	XP_006558751.1;XP_026295849.1;XP_026295850.1;XP_026295851.1	FBpp0089069	XP_008197283.1;XP_008197292.1	NP_004987.2	NP_032602.1
BmABC-21	KWMTBOMO07445M	Chr12	13516110	13589595	-	DPOGS212609	HMEL034864g1.t1	XP_030036555.1	g33650.t1	GSSPFG00026388001-PA	SFRICE036955-PA	XP_001947776.2;XP_029343548.1	AAEL019641-PA;AAEL019641-PB	AGAP008889-PA	-	FBpp0077389;FBpp0077390;FBpp0077391;FBpp0077392;FBpp0306275;FBpp0306276;FBpp0306277;FBpp0306278	XP_971735.1	-	-
BmABC-22	KWMTBOMO07446M	Chr12	13641709	13660019	+	DPOGS212605	HMEL034862g1.t1	XP_030020817.1	g33644.t1	GSSPFG00005165001-PA	SFRICE014493-PA	XP_003248033.1;XP_003248035.1;XP_029345016.1	AAEL008635-PB	AGAP009463-PA	XP_026301936.1	FBpp0079489;FBpp0304025;FBpp0311684	XP_008192849.1	-	-
BmABC-23	KWMTBOMO07489-07491M	Chr12	14280701	14325278	+	DPOGS212638	HMEL034904g1.t1	XP_030020897.1	g34044.t1	GSSPFG00014622001-PA	SFRICE003509-PA	XP_003246360.1	AAEL008672-PA	AGAP029500-PA	XP_006569437.1;XP_006569438.1;XP_397486.2	FBpp0077813;FBpp0099791	XP_001813184.1	NP_997511.1	NP_620405.3;XP_011240723.1
BmABC-24	KWMTBOMO07493M	Chr12	14374070	14393353	+	DPOGS205105	HMEL014575g1.t1	XP_030020899.1;XP_030020900.1;XP_030020901.1	g34042.t1	GSSPFG00018312001-PA	SFRICE013496-PA	XP_003246361.1;XP_008185819.1;XP_016662158.1;XP_029344286.1;XP_029344287.1	-	-	XP_006569442.1;XP_006569443.1;XP_006569444.1;XP_026295995.1	FBpp0077814;FBpp0077815;FBpp0077816;FBpp0077817;FBpp0099712;FBpp0099713	XP_015834971.1	-	-
BmABC-25	KWMTBOMO07532	Chr12	16526080	16537748	+	DPOGS200492;DPOGS204358;DPOGS212609	HMEL005297g1.t1	XP_030020651.1	g26634.t1	GSSPFG00023761001-PA	SFRICE025439-PA	-	AAEL008138-PA	AGAP029451-PB	XP_006569435.1	FBpp0111811	XP_008192597.1;XP_973458.1	NP_001135977.1;NP_001335120.1;NP_071452.2	NP_620405.3;XP_011240723.1
BmABC-26	KWMTBOMO08223-08225M	Chr14	2222466	2266456	+	DPOGS213319	HMEL010559g1.t1	XP_030023361.1	g9182.t1	GSSPFG00019200001-PA;GSSPFG00022368001-PA	SFRICE000411-PA	XP_003246127.1;XP_029344491.1;XP_029344492.1	AAEL018040-PB;AAEL018040-PC	AGAP029588-PA	XP_397465.5	FBpp0110124;FBpp0288866;FBpp0309770	-	-	-
BmABC-27	KWMTBOMO08243-08244M	Chr14	2533174	2580163	-	DPOGS213261	HMEL032178g1.t1	XP_030028471.1;XP_030028472.1	g9119.t1	GSSPFG00022700001.2-PA	SFRICE020481-PA	XP_001947434.2;XP_016656026.1	AAEL010379-PA;AAEL010379-PB;AAEL010379-PC	AGAP005639-PA;AGAP005639-PB	XP_006569045.1;XP_006569046.1;XP_016773577.1	FBpp0086914	XP_008191266.1;XP_015833809.1	NP_000918.2;NP_001335873.1;NP_001335875.1	XP_006503616.1
BmABC-28	KWMTBOMO08815	Chr15	5874997	5889601	-	DPOGS213110	HMEL006544g1.t1	XP_030038284.1	g26425.t1	GSSPFG00021745001-PA	SFRICE008695-PA	XP_008183032.2	AAEL001101-PA	AGAP012249-PA	XP_623255.1	FBpp0073367;FBpp0310240	XP_971562.1	NP_001081.1	NP_038882.1
BmABC-29	KWMTBOMO08968	Chr15	8977053	9010926	+	DPOGS208065	HMEL003355g1.t1	XP_030036633.1	g10357.t1	GSSPFG00033000001.2-PA;GSSPFG00033001001.3-PA	SFRICE002620-PA	-	-	-	-	-	-	-	-
BmABC-30	KWMTBOMO08969	Chr15	9015657	9033392	-	DPOGS208084	HMEL003354g1.t1	XP_030034572.1	g34640.t1	GSSPFG00001520001.2-PA	SFRICE002622-PA	-	-	-	-	-	-	-	-
BmABC-31	KWMTBOMO08974M	Chr15	9060862	9114315	+	DPOGS208066	HMEL003351g1.t2	XP_030034568.1	g34638.t1	GSSPFG00031184001.2-PA	SFRICE001146-PA	XP_016655768.1;XP_016655769.1;XP_029345670.1;XP_029345671.1	AAEL018267-PB;AAEL018267-PC;AAEL018267-PD;AAEL018267-PE;AAEL018267-PF;AAEL018267-PG	AGAP003221-PA	XP_006563569.1	FBpp0088845;FBpp0297167	XP_969849.1	NP_001337447.1	NP_001028508.2
BmABC-32	KWMTBOMO08988	Chr15	9230273	9271571	-	DPOGS208076	HMEL031108g1.t1	XP_030032507.1	g10340.t1	GSSPFG00023863001.3-PA	SFRICE015763-PA;SFRICE020554-PA	-	-	-	-	-	XP_008193834.1	-	-
BmABC-33	KWMTBOMO09024	Chr15	9884645	9916355	-	DPOGS203074;DPOGS208634;DPOGS208713	HMEL011731g1.t1	XP_030034310.1	g13380.t2	GSSPFG00024493001.2-PA	SFRICE006492-PA	XP_029346478.1	AAEL018267-PB;AAEL018267-PC;AAEL018267-PD;AAEL018267-PE;AAEL018267-PF;AAEL018267-PG	AGAP006427-PA	XP_393750.5	FBpp0079228;FBpp0297935	XP_015835266.1	XP_005254082.1;XP_016875808.1	NP_001157147.1
BmABC-34	KWMTBOMO09033	Chr15	10090901	10118811	+	DPOGS207746;DPOGS207747;DPOGS207748;DPOGS207749;DPOGS207818	HMEL011973g1.t1	XP_030032787.1	g16617.t1	GSSPFG00029215001.5-PA	SFRICE021307-PA	XP_001947434.2;XP_008178172.1;XP_016656026.1	-	-	-	FBpp0086666	XP_008191266.1;XP_015833809.1	NP_000918.2;NP_001335873.1;NP_001335875.1	NP_035206.2;XP_006503619.1
BmABC-35	KWMTBOMO09187M	Chr15	12799369	12818071	-	DPOGS208713	HMEL015261g1.t1	XP_030029722.1	g27790.t1	GSSPFG00034035001.4-PA	SFRICE011351-PA	XP_029346478.1	AAEL018267-PB;AAEL018267-PC;AAEL018267-PD;AAEL018267-PE;AAEL018267-PF;AAEL018267-PG	AGAP006427-PA	XP_393750.5	FBpp0079228;FBpp0297935	XP_015835265.1	NP_001288758.1;NP_005836.2	NP_001028508.2
BmABC-36	KWMTBOMO09459-09460-09461M	Chr16	1501922	1558520	+	DPOGS207110	HMEL013268g1.t1	XP_030040250.1	g9005.t1	GSSPFG00030999001-PA	SFRICE003595-PA;SFRICE017105-PA	XP_016659094.2	AAEL021738-PA;AAEL021738-PB	AGAP010416-PA	XP_397465.5	FBpp0110124;FBpp0288866;FBpp0309770	XP_008195056.1;XP_008195057.1	NP_061142.2;NP_758424.1	NP_671752.2;XP_006533128.1
BmABC-37	KWMTBOMO10320M	Chr17	7517823	7548912	+	DPOGS200378	HMEL005382g1.t1	XP_030022238.1	g742.t1	GSSPFG00014947001-PA	SFRICE015440-PA	XP_003246127.1;XP_029344491.1;XP_029344492.1	AAEL008386-PC	AGAP006379-PA;AGAP012156-PA	XP_397465.5	FBpp0304765	XP_008199153.1;XP_015840355.1	NP_001080.2	NP_001034670.1;NP_038883.2;XP_006524433.1
BmABC-38	KWMTBOMO10322M	Chr17	7568900	7608908	+	DPOGS200378	HMEL005382g1.t1	XP_030022238.1	g742.t1	GSSPFG00014947001-PA	SFRICE015440-PA	XP_003246127.1;XP_029344491.1;XP_029344492.1	AAEL008386-PC	AGAP006379-PA;AGAP012156-PA	XP_397465.5	FBpp0304765	XP_008199153.1;XP_015840355.1	NP_001080.2	NP_001034670.1;NP_038883.2;XP_006524433.1
BmABC-39	KWMTBOMO10323M	Chr17	7613006	7644573	-	DPOGS200261	HMEL005383g1.t1	XP_030022234.1	g751.t1	GSSPFG00014947001-PA	SFRICE011486-PA	XP_003246127.1;XP_029344491.1;XP_029344492.1	AAEL008386-PC	AGAP006379-PA;AGAP012156-PA	XP_397465.5	FBpp0304765	XP_008199153.1;XP_015840355.1	NP_001080.2	NP_001034670.1;NP_038883.2;XP_006524433.1
BmABC-40	KWMTBOMO11005M	Chr18	9248808	9258869	+	DPOGS206691	HMEL008838g1.t1	XP_030036699.1	g25119.t1	GSSPFG00017447001-PA	SFRICE034353-PA	XP_008186244.1	AAEL000434-PA	AGAP002717-PA	XP_006566708.1	FBpp0070078	XP_008192747.1;XP_015834349.1;XP_015834350.1	XP_011542437.1	NP_062425.1
BmABC-41	KWMTBOMO11698-11699M	Chr19	11723558	11736493	+	DPOGS214340	HMEL032351g1.t1	XP_030032679.1	g12302.t1	GSSPFG00018242001.3-PA	SFRICE002695-PA	XP_008185101.1;XP_016661580.1;XP_029343783.1	AAEL022941-PA	AGAP006273-PA	XP_006561654.2	FBpp0073491	XP_972133.2	NP_001269222.1	NP_083296.2;XP_006535875.1
BmABC-42	KWMTBOMO11725-11726M	Chr19	12760835	12809590	+	DPOGS202910	HMEL032331g1.t1	XP_030036282.1	g36192.t1;g38990.t1	GSSPFG00026303001-PA	SFRICE027532-PA;SFRICE039628-PA	XP_003246127.1;XP_029344491.1;XP_029344492.1	AAEL021738-PA;AAEL021738-PB	-	XP_003249939.3;XP_006561880.2	FBpp0110124;FBpp0288866;FBpp0309770	XP_008195056.1;XP_008195057.1	NP_001080.2	NP_671752.2;XP_006533128.1
BmABC-43	KWMTBOMO12898M	Chr22	3699868	3731868	-	DPOGS210049	HMEL010424g1.t1	XP_030035384.1	g32842.t1	GSSPFG00019825001-PA;GSSPFG00027322001-PA	SFRICE015418-PA	XP_008186234.1	AAEL002913-PB	AGAP000440-PA	XP_624872.2	FBpp0074564;FBpp0307154;FBpp0307156	XP_015838765.1	NP_002849.1	NP_001342685.1
BmABC-44	KWMTBOMO12909	Chr22	3968295	3978621	-	DPOGS210042	-	XP_030034376.1	g32868.t1	GSSPFG00011982001-PA	SFRICE010778-PA	XP_001944095.2	AAEL027424-PA	AGAP002051-PA	XP_001122245.1;XP_006564576.1	FBpp0084089	XP_968555.2	NP_071881.1;XP_005264537.1;XP_006712136.1;XP_006712137.1;XP_011531326.1;XP_011531327.1;XP_011531328.1;XP_011531329.1;XP_011531330.1	NP_114090.1
BmABC-45	KWMTBOMO12911	Chr22	4028822	4050166	+	DPOGS210111	HMEL031807g1.t1	XP_030037228.1	g32872.t1	GSSPFG00021845001-PA;GSSPFG00023688001-PA;GSSPFG00024146001-PA	SFRICE015890-PA	XP_001944045.2	AAEL022734-PA;AAEL022734-PB;AAEL022734-PC;AAEL022734-PD;AAEL022734-PE	AGAP002050-PA	XP_397283.1	FBpp0084098;FBpp0084099	XP_968472.1	-	-
BmABC-46	unpredicted	Chr22	460496	476418	+	DPOGS210077	HMEL031768g1.t1	XP_030035483.1	g32951.t1	GSSPFG00021454001.2-PA	SFRICE020978-PA;SFRICE032682-PA	XP_001944606.2	AAEL006717-PA	AGAP006364-PC	XP_026298958.1	FBpp0072638	XP_001813375.1	NP_001258627.1	NP_033722.1
BmABC-47	KWMTBOMO14061M	Chr23	17062232	17114469	-	DPOGS214416;DPOGS214432	HMEL008785g1.t1	XP_030029781.1	g4175.t1	GSSPFG00015024001.2-PA	SFRICE013838-PA	XP_001947434.2;XP_016656026.1	AAEL010379-PA;AAEL010379-PB;AAEL010379-PC	AGAP005639-PA;AGAP005639-PB	XP_006569045.1;XP_006569046.1;XP_016773577.1	FBpp0086914	XP_008191266.1;XP_015833809.1	NP_000918.2;NP_001335873.1;NP_001335875.1	XP_006503616.1
BmABC-48	KWMTBOMO14077	Chr23	17437351	17480221	-	DPOGS202687	HMEL035394g1.t1	XP_030028866.1	g19649.t1	GSSPFG00003846001.2-PA	SFRICE011820-PA	-	-	-	-	-	-	-	-
BmABC-49	KWMTBOMO15497M	Chr26	732012	771248	-	DPOGS201713	HMEL016876g1.t1	XP_030031733.1	g35887.t2	GSSPFG00010452001-PA	SFRICE020807-PA	XP_003246532.1;XP_029344264.1	AAEL018334-PB;AAEL018334-PD	AGAP003680-PA	XP_006563475.1;XP_006563476.1;XP_006563477.1;XP_016772050.1	FBpp0307763	XP_015839275.1	-	-
BmABC-50	KWMTBOMO15581	Chr26	3222654	3308844	-	DPOGS212189	HMEL013154g1.t1	XP_030025816.1	g18345.t1	GSSPFG00027618001.1-PA	SFRICE004184-PA	XP_001945213.1	AAEL005491-PC;AAEL005491-PD;AAEL005491-PE	AGAP002638-PA	XP_026301457.1;XP_026301458.1	FBpp0099384;FBpp0311936	XP_967359.1	-	-
BmABC-51	KWMTBOMO15582	Chr26	3321805	3381599	+	DPOGS212185	HMEL013152g1.t1	XP_030025820.1;XP_030025822.1	g18351.t1	GSSPFG00008493001.1-PA	SFRICE010475-PA;SFRICE015531-PA	-	AAEL014428-PB;AAEL014428-PC;AAEL014428-PD	AGAP002060-PA	-	FBpp0078796;FBpp0078797	-	-	-
BmABC-52	KWMTBOMO16097	Chr27	8986175	9002642	+	DPOGS213906	HMEL006069g1.t1	XP_030024864.1	g30313.t1	GSSPFG00016359001.1-PA	SFRICE030072-PA	XP_001943381.2	AAEL010047-PA;AAEL010047-PB	AGAP002071-PA	XP_395153.3	FBpp0088213;FBpp0088214;FBpp0088215;FBpp0088216;FBpp0088217;FBpp0300567	XP_971218.1	NP_005155.1;XP_011536329.1	NP_001345896.1;NP_036124.2
BmCOE-01	KWMTBOMO00342	Chr1	10368359	10381149	+	DPOGS209671	HMEL002163g1.t1	XP_030021680.1	g5451.t1	GSSPFG00035442001.4-PA	SFRICE004651-PA	XP_001947304.2;XP_029344161.1	AAEL012886-PA	AGAP001101-PA	XP_006566930.1;XP_391943.1	FBpp0070594;FBpp0401489	XP_967137.1	NP_001020365.1;NP_001020366.1;NP_001257.4;XP_005255831.1;XP_016885725.1	NP_001013786.2;NP_001074841.1;NP_001357759.1;NP_031980.2;NP_067431.2;NP_444430.2;NP_598421.1;NP_659179.1;XP_006530714.1;XP_006531062.1;XP_006531215.1;XP_006531608.1;XP_006531609.1;XP_017168220.1;XP_017168309.1;XP_030099410.1
BmCOE-02	unpredicted	Chr1	11834468	11836210	+	DPOGS206052	HMEL002828g2.t1	-	g23436.t1	GSSPFG00035560001.5-PA	-	-	-	-	-	-	-	-	-
BmCOE-03	KWMTBOMO01209	Chr3	4720605	4721195	+	-	-	-	-	-	SFRICE042060.2-PA	XP_003241191.1;XP_029347708.1	-	-	-	-	-	-	-
BmCOE-04	KWMTBOMO01212M	Chr3	4745130	4765115	+	DPOGS215476	HMEL036656g1.t1	XP_030037400.1	g9392.t1	GSSPFG00030553001.3-PA	SFRICE025046.2-PA	XP_003241191.1	AAEL023329-PA	AGAP006956-PA	XP_016768436.1	FBpp0072195	XP_968892.1	-	-
BmCOE-05	KWMTBOMO01608	Chr4	101795	129641	-	DPOGS201833	HMEL033153g1.t1	XP_030029367.1	g8520.t1	GSSPFG00003353001.2-PA	SFRICE025573.2-PA	-	AAEL017095-PB	AGAP011916-PA	NP_001139211.1;XP_006561626.1;XP_006561627.1;XP_006561628.1;XP_016769337.1;XP_016769339.1	-	XP_008200507.1	-	-
BmCOE-06	KWMTBOMO01609	Chr4	335646	339081	-	-	-	-	-	GSSPFG00010532001.3-PA;GSSPFG00029929001.5-PA	SFRICE012028-PA;SFRICE026721-PA	-	-	-	-	-	-	-	NP_034015.1
BmCOE-07	KWMTBOMO01899M	Chr4	7618911	7647883	+	DPOGS214158	HMEL006790g1.t1	XP_030021468.1	g24986.t1	GSSPFG00015306001.2-PA	SFRICE026153.2-PA	XP_029344584.1;XP_029344586.1;XP_029344587.1;XP_029344588.1	AAEL014303-PE	AGAP002090-PA	XP_006571554.2;XP_006571555.2;XP_006571556.2;XP_006571557.2	FBpp0078972;FBpp0297876;FBpp0310405	XP_015835928.1;XP_015835929.1	NP_001352852.1;NP_001352853.1;NP_001352854.1;NP_001352855.1;NP_001352856.1;NP_001352857.1;NP_001352858.1;NP_001352859.1;NP_001352860.1;NP_001352861.1;NP_001352862.1;NP_001352863.1;NP_001352864.1;NP_001352865.1;NP_055747.1;XP_011510853.1;XP_016861377.1;XP_016861382.1;XP_016861383.1;XP_016861384.1;XP_016861385.1;XP_016861386.1;XP_016861389.1;XP_016861391.1	NP_001156859.1;NP_001344024.1;NP_001344025.1;NP_001344026.1;NP_619607.2;XP_006535478.1;XP_006535479.1;XP_006535481.1;XP_006535482.1;XP_006535483.1;XP_006535484.1;XP_006535485.1;XP_006535486.1;XP_006535487.1;XP_006535488.1;XP_030108326.1
BmCOE-08	KWMTBOMO02515	Chr5	4482874	4485721	-	-	HMEL015496g1.t1	XP_030021864.1	g12204.t1	GSSPFG00011686001.4-PA	SFRICE016727-PA	-	-	-	-	-	-	-	-
BmCOE-09	KWMTBOMO02729M	Chr5	9682016	9694680	-	DPOGS203819	HMEL013331g2.t1	XP_030040615.1	g30890.t1	GSSPFG00031267001-PA	SFRICE006852-PA	-	AAEL003545-PB;AAEL003545-PC;AAEL003545-PD	AGAP010390-PA	-	FBpp0086625;FBpp0308998;FBpp0308999	XP_008199778.1;XP_015833330.1	-	-
BmCOE-10	KWMTBOMO02828	Chr5	12209566	12211949	+	DPOGS203348;DPOGS203349;DPOGS203350	HMEL037318g1.t1	XP_030027603.1	-	GSSPFG00019678001.3-PA	SFRICE018345.2-PA;SFRICE041916.2-PA	-	-	-	-	-	-	-	-
BmCOE-11	KWMTBOMO03105	Chr5	18140816	18155170	-	DPOGS215710	HMEL009633g1.t1	XP_030031978.1	g5623.t1	GSSPFG00005782001.4-PA;GSSPFG00015096001.3-PA	SFRICE014111.2-PA	XP_008184639.1	AAEL009055-PB	AGAP008190-PA	XP_016770618.2	FBpp0080324;FBpp0080326;FBpp0080327;FBpp0080328;FBpp0310295	XP_968704.1	-	-
BmCOE-12	KWMTBOMO03298	Chr6	3787922	3798017	+	DPOGS208286	HMEL036190g1.t1	XP_030030362.1	g2441.t1	GSSPFG00019375001.3-PA	SFRICE009249.2-PA	XP_008189463.1	AAEL004022-PA	AGAP013509-PA	XP_393670.5	FBpp0077586;FBpp0307367	XP_969988.2	-	-
BmCOE-13	KWMTBOMO04596M	Chr8	10497390	10512270	-	-	-	-	g16560.t1	-	-	-	-	-	-	-	-	-	-
BmCOE-14	KWMTBOMO04737M	Chr8	13840372	13862808	+	DPOGS200820	HMEL011479g1.t1	XP_030027324.1	g553.t1	GSSPFG00018297001.3-PA	SFRICE006133.2-PA	XP_001950765.1	AAEL012509-PA	AGAP005372-PA	NP_001011563.1	FBpp0070594;FBpp0401489	XP_968291.1	NP_001020365.1;NP_001020366.1;NP_001257.4;XP_005255831.1;XP_016885725.1	NP_001073334.2;XP_006531445.1;XP_006531447.1
BmCOE-15	KWMTBOMO05064M	Chr9	6985090	7008924	+	DPOGS209003	HMEL002547g1.t1	XP_030027948.1;XP_030027956.1	g10753.t1	GSSPFG00034169001.3-PA	SFRICE002614-PA;SFRICE008490-PA	-	-	-	-	-	-	-	-
BmCOE-16	KWMTBOMO05084M	Chr9	7402399	7429424	-	DPOGS202609	HMEL036968g1.t1	XP_030025552.1;XP_030025554.1	g20094.t1	GSSPFG00017592001.2-PA	SFRICE016163.2-PA	XP_001948988.1;XP_029344443.1	AAEL021432-PA;AAEL021432-PB;AAEL021432-PC;AAEL021432-PD;AAEL021432-PE;AAEL021432-PF;AAEL021432-PG;AAEL021432-PH	AGAP000466-PA	NP_001035320.1	FBpp0307210	NP_001280534.1	NP_000046.1	NP_001276939.1;NP_033729.1;NP_033868.3
BmCOE-17	KWMTBOMO05945M	Chr10	15227349	15229388	+	DPOGS203349;DPOGS203350	HMEL037318g1.t1	XP_030030744.1	g28011.t1;g28622.t1	GSSPFG00018753001.5-PA;GSSPFG00030080001.3-PA	-	-	-	-	-	-	-	-	-
BmCOE-18	KWMTBOMO05957	Chr10	15485974	15488880	-	-	-	-	g24473.t1;g24473.t2	GSSPFG00015570001.4-PA;GSSPFG00018753001.5-PA;GSSPFG00018755001.3-PA;GSSPFG00021469001.2-PA;GSSPFG00026508001-PA;GSSPFG00030080001.3-PA;GSSPFG00035206001.3-PA;GSSPFG00035344001.4-PA	SFRICE030049-PA	-	-	-	-	-	-	-	-
BmCOE-19	KWMTBOMO05959M	Chr10	15498279	15507374	-	DPOGS203349;DPOGS203350	HMEL037318g1.t1	XP_030030744.1	g28011.t1;g28622.t1	GSSPFG00018753001.5-PA;GSSPFG00030080001.3-PA	-	-	-	-	-	-	-	-	-
BmCOE-20	KWMTBOMO05960M	Chr10	15520192	15522575	-	DPOGS203349;DPOGS203350	HMEL037318g1.t1	XP_030030744.1	g28011.t1;g28622.t1	GSSPFG00018753001.5-PA;GSSPFG00030080001.3-PA	-	-	-	-	-	-	-	-	-
BmCOE-21	KWMTBOMO05961M	Chr10	15528372	15531094	-	DPOGS203349;DPOGS203350	HMEL037318g1.t1	XP_030030744.1	g28011.t1;g28622.t1	GSSPFG00018753001.5-PA;GSSPFG00030080001.3-PA	-	-	-	-	-	-	-	-	-
BmCOE-22	KWMTBOMO05962M	Chr10	15544212	15551606	-	DPOGS203349;DPOGS203350	HMEL037318g1.t1	XP_030030744.1	g28011.t1;g28622.t1	GSSPFG00018753001.5-PA;GSSPFG00030080001.3-PA	-	-	-	-	-	-	-	-	-
BmCOE-23	KWMTBOMO05963M	Chr10	15559958	15562680	-	DPOGS203349;DPOGS203350	HMEL037318g1.t1	XP_030030744.1	g28011.t1;g28622.t1	GSSPFG00018753001.5-PA;GSSPFG00030080001.3-PA	-	-	-	-	-	-	-	-	-
BmCOE-24	KWMTBOMO05965-1M	Chr10	15579355	15581739	-	DPOGS203349;DPOGS203350	HMEL037318g1.t1	XP_030030744.1	g28011.t1;g28622.t1	GSSPFG00018753001.5-PA;GSSPFG00030080001.3-PA	-	-	-	-	-	-	-	-	-
BmCOE-25	KWMTBOMO05965-2M	Chr10	15587577	15590295	-	DPOGS203349;DPOGS203350	HMEL037318g1.t1	XP_030030744.1	g28011.t1;g28622.t1	GSSPFG00018753001.5-PA;GSSPFG00030080001.3-PA	-	-	-	-	-	-	-	-	-
BmCOE-26	KWMTBOMO05966	Chr10	15600160	15603017	-	-	-	-	g24473.t1;g24473.t2	GSSPFG00015570001.4-PA;GSSPFG00018753001.5-PA;GSSPFG00018755001.3-PA;GSSPFG00021469001.2-PA;GSSPFG00026508001-PA;GSSPFG00030080001.3-PA;GSSPFG00035206001.3-PA;GSSPFG00035344001.4-PA	SFRICE030049-PA	-	-	-	-	-	-	-	-
BmCOE-27	KWMTBOMO06254-1M	Chr11	3373119	3377207	-	-	-	XP_030030744.1	g28011.t1;g28622.t1	-	-	-	-	-	-	-	-	-	-
BmCOE-28	KWMTBOMO06254-2M	Chr11	3378599	3381437	-	-	-	XP_030030744.1	g28011.t1;g28622.t1	-	-	-	-	-	-	-	-	-	-
BmCOE-29	KWMTBOMO06321	Chr11	4750203	4754213	+	DPOGS204609	HMEL014407g1.t1	XP_030033686.1	g10635.t1	-	SFRICE015090-PA;SFRICE015091-PA	-	-	-	-	-	-	-	-
BmCOE-30	KWMTBOMO06770	Chr11	14638553	14641761	-	DPOGS207255	HMEL007361g1.t1	XP_030026026.1;XP_030026027.1;XP_030026028.1;XP_030026029.1	g11978.t1;g14712.t1	GSSPFG00011204001.2-PA	SFRICE010201.2-PA	-	-	-	-	-	-	-	-
BmCOE-31	KWMTBOMO06771	Chr11	14654862	14659252	+	DPOGS207301	-	XP_030026072.1	-	GSSPFG00026728001.4-PA;GSSPFG00026889001.5-PA	SFRICE010199-PA;SFRICE010200-PA	-	-	-	-	-	-	-	-
BmCOE-32	KWMTBOMO07012	Chr12	1828494	1831054	+	-	-	-	-	-	-	-	-	-	-	-	-	-	-
BmCOE-33	KWMTBOMO07385	Chr12	11675940	11683799	-	DPOGS208493	HMEL034846g1.t1	XP_030027489.1;XP_030027491.1	g12144.t1	GSSPFG00015417001.3-PA	SFRICE017663.2-PA	-	-	-	-	-	-	NP_001177130.1;NP_001177131.1;NP_001305435.1;NP_001351711.1;NP_776176.5;XP_011521323.1;XP_011521325.1;XP_011521326.1;XP_011521327.1;XP_011521328.1;XP_011521329.1;XP_011521330.1;XP_011521331.1;XP_011521332.1;XP_016878649.1;XP_016878650.1;XP_016878651.1;XP_016878652.1;XP_016878653.1;XP_016878654.1;XP_016878655.1;XP_016878657.1;XP_024306002.1;XP_024306003.1	NP_666325.2
BmCOE-34	unpredicted	Chr12	14123094	14125643	+	-	-	-	g28011.t1;g28622.t1	GSSPFG00019679001.3-PA	-	-	-	-	-	-	-	-	-
BmCOE-35	KWMTBOMO07611	Chr13	1351849	1354447	-	-	-	-	-	-	-	-	-	-	-	-	-	-	-
BmCOE-36	KWMTBOMO07612	Chr13	1363428	1365817	+	-	-	XP_030022824.1	-	GSSPFG00008539001.2-PA	SFRICE037039-PA	-	-	-	-	-	-	-	-
BmCOE-37	KWMTBOMO07711	Chr13	5088866	5091906	+	DPOGS205179	HMEL033908g1.t1	XP_030023018.1	g28010.t1;g28011.t1;g28622.t1	GSSPFG00026898001.3-PA	SFRICE000018.2-PA	-	-	-	-	-	-	-	-
BmCOE-38	KWMTBOMO07775	Chr13	6606661	6613352	-	DPOGS211871	HMEL017769g1.t1	XP_030028150.1;XP_030028151.1;XP_030028152.1;XP_030028154.1;XP_030028155.1	g8587.t1	GSSPFG00029935001.2-PA	SFRICE000167-PA	-	AAEL009240-PA	AGAP005644-PA	XP_016771802.2	FBpp0075081;FBpp0075082;FBpp0292987	XP_008191710.1	-	-
BmCOE-39	KWMTBOMO08294	Chr14	4515005	4528372	+	-	-	XP_030028704.1;XP_030028705.1	g2872.t1	GSSPFG00031868001.4-PA	SFRICE008205-PA;SFRICE010373-PA;SFRICE021750-PA	-	AAEL008757-PA	-	XP_393293.2	FBpp0081815;FBpp0113027;FBpp0307203	XP_008194206.1;XP_015836113.1;XP_015836115.1	-	-
BmCOE-40	KWMTBOMO08512-08513M	Chr14	11350511	11354414	-	DPOGS204017	-	XP_030040069.1	-	-	-	-	-	-	-	-	-	-	-
BmCOE-41	KWMTBOMO08724	Chr15	3539215	3541648	+	-	-	XP_030036530.1;XP_030037225.1	-	-	-	-	-	-	-	-	-	-	-
BmCOE-42	KWMTBOMO08725M	Chr15	3543354	3546141	+	-	-	-	g28011.t1;g28622.t1	-	-	-	-	-	-	-	-	-	-
BmCOE-43	KWMTBOMO09138M	Chr15	11960793	11963405	+	DPOGS204017	HMEL003326g1.t1	XP_030027731.1	g18648.t1;g5861.t1	GSSPFG00002449001.3-PA;GSSPFG00004133001.3-PA;GSSPFG00004134001.2-PA	SFRICE005165.2-PA;SFRICE005165.2-PB;SFRICE007823.2-PA;SFRICE025688.2-PA;SFRICE041866.2-PA;SFRICE041868.2-PA;SFRICE041869.2-PA;SFRICE041871.2-PA;SFRICE041872.2-PA;SFRICE041877.2-PA;SFRICE041879.2-PA	-	-	-	-	-	-	-	-
BmCOE-44	KWMTBOMO09139	Chr15	11969341	11973747	+	-	-	-	-	-	-	-	-	-	-	-	-	-	-
BmCOE-45	KWMTBOMO09140	Chr15	11980961	11983938	+	-	HMEL003326g1.t1	XP_030027741.1	-	-	-	-	-	-	-	-	-	-	-
BmCOE-46	KWMTBOMO09142	Chr15	11991141	11995729	+	-	-	XP_030027699.1;XP_030027700.1;XP_030027701.1;XP_030027702.1;XP_030027704.1;XP_030027740.1	g18648.t1;g5861.t1	GSSPFG00002446001.3-PA;GSSPFG00002449001.3-PA;GSSPFG00002450001-PA;GSSPFG00004132001.2-PA;GSSPFG00004133001.3-PA;GSSPFG00004134001.2-PA;GSSPFG00004134001.2-PB;GSSPFG00004135001-PA;GSSPFG00035999001.2-PA	SFRICE005163.2-PA;SFRICE005164.2-PA;SFRICE005165.2-PA;SFRICE005165.2-PB;SFRICE007822.2-PA;SFRICE007823.2-PA;SFRICE025688.2-PA;SFRICE028446-PA;SFRICE028447-PA;SFRICE035533-PA;SFRICE041866.2-PA;SFRICE041867.2-PA;SFRICE041868.2-PA;SFRICE041869.2-PA;SFRICE041870.2-PA;SFRICE041871.2-PA;SFRICE041872.2-PA;SFRICE041876.2-PA;SFRICE041877.2-PA;SFRICE041878.2-PA;SFRICE041879.2-PA	-	-	-	-	-	-	-	-
BmCOE-47	KWMTBOMO09269	Chr15	14795468	14864484	-	DPOGS202180	HMEL013432g1.t1	XP_030032226.1	g19134.t1	GSSPFG00024202001.3-PA	SFRICE013303.2-PA	XP_001948653.1;XP_029343194.1	AAEL000511-PB;AAEL000511-PC;AAEL000511-PD;AAEL000511-PE;AAEL000511-PF;AAEL000511-PG;AAEL000511-PH;AAEL000511-PI;AAEL000511-PJ	AGAP001356-PA	XP_006570397.2;XP_016770282.2;XP_393751.2	-	XP_008193833.1	NP_000046.1	NP_001276939.1;NP_033729.1
BmCOE-48	KWMTBOMO09336-09337M	Chr15	16449590	16479197	-	DPOGS214902	HMEL004528g1.t1	XP_030040106.1	g29638.t1	GSSPFG00025400001.2-PA	SFRICE030672.2-PA	XP_029344584.1;XP_029344586.1;XP_029344587.1;XP_029344588.1	AAEL004357-PB	AGAP003115-PA	NP_001139209.1	FBpp0290296;FBpp0290297;FBpp0290894;FBpp0312060	XP_015835573.1;XP_971088.1	NP_001352852.1;NP_001352853.1;NP_001352854.1;NP_001352855.1;NP_001352856.1;NP_001352857.1;NP_001352858.1;NP_001352859.1;NP_001352860.1;NP_001352861.1;NP_001352862.1;NP_001352863.1;NP_001352864.1;NP_001352865.1;NP_055747.1;XP_011510853.1;XP_016861377.1;XP_016861382.1;XP_016861383.1;XP_016861384.1;XP_016861385.1;XP_016861386.1;XP_016861389.1;XP_016861391.1	NP_001156859.1;NP_001344024.1;NP_001344025.1;NP_001344026.1;NP_619607.2;XP_006535478.1;XP_006535479.1;XP_006535481.1;XP_006535482.1;XP_006535483.1;XP_006535484.1;XP_006535485.1;XP_006535486.1;XP_006535487.1;XP_006535488.1;XP_030108326.1
BmCOE-49	KWMTBOMO09344M	Chr15	16930044	16949992	+	DPOGS200016	HMEL012004g1.t1	XP_030040104.1	g19919.t1	GSSPFG00033229001.2-PA	SFRICE014976.2-PA	XP_029344584.1;XP_029344586.1;XP_029344587.1;XP_029344588.1	AAEL004357-PB	AGAP003115-PA	NP_001139209.1	FBpp0290296;FBpp0290297;FBpp0290894;FBpp0312060	XP_001810887.1	NP_001352852.1;NP_001352853.1;NP_001352854.1;NP_001352855.1;NP_001352856.1;NP_001352857.1;NP_001352858.1;NP_001352859.1;NP_001352860.1;NP_001352861.1;NP_001352862.1;NP_001352863.1;NP_001352864.1;NP_001352865.1;NP_055747.1;XP_011510853.1;XP_016861377.1;XP_016861382.1;XP_016861383.1;XP_016861384.1;XP_016861385.1;XP_016861386.1;XP_016861389.1;XP_016861391.1	NP_001156859.1;NP_001344024.1;NP_001344025.1;NP_001344026.1;NP_619607.2;XP_006535478.1;XP_006535479.1;XP_006535481.1;XP_006535482.1;XP_006535483.1;XP_006535484.1;XP_006535485.1;XP_006535486.1;XP_006535487.1;XP_006535488.1;XP_030108326.1
BmCOE-50	KWMTBOMO09348	Chr15	17298587	17322415	-	DPOGS212456	HMEL030987g1.t1	XP_030040093.1	g1567.t1	GSSPFG00033700001.2-PA	SFRICE032187.2-PA	-	AAEL003129-PA;AAEL003129-PB;AAEL003129-PC	AGAP003570-PA	-	FBpp0081065;FBpp0297111	-	-	-
BmCOE-51	KWMTBOMO09351-09353M	Chr15	17557227	17633881	+	DPOGS211435	HMEL030985g1.t1	XP_030040094.1	g1558.t1	GSSPFG00024078001.1-PA	SFRICE030710.2-PA	XP_029346379.1	AAEL018294-PB	AGAP003568-PA	NP_001139208.1	FBpp0290294;FBpp0306055	XP_001810887.1	NP_001352852.1;NP_001352853.1;NP_001352854.1;NP_001352855.1;NP_001352856.1;NP_001352857.1;NP_001352858.1;NP_001352859.1;NP_001352860.1;NP_001352861.1;NP_001352862.1;NP_001352863.1;NP_001352864.1;NP_001352865.1;NP_055747.1;XP_011510853.1;XP_016861377.1;XP_016861382.1;XP_016861383.1;XP_016861384.1;XP_016861385.1;XP_016861386.1;XP_016861389.1;XP_016861391.1	NP_001156859.1;NP_001344024.1;NP_001344025.1;NP_001344026.1;NP_619607.2;XP_006535478.1;XP_006535479.1;XP_006535481.1;XP_006535482.1;XP_006535483.1;XP_006535484.1;XP_006535485.1;XP_006535486.1;XP_006535487.1;XP_006535488.1;XP_030108326.1
BmCOE-52	KWMTBOMO11311	Chr19	2934265	2939403	+	DPOGS209128	HMEL032548g1.t1	XP_030034911.1	g9888.t1	GSSPFG00033103001.2-PA;GSSPFG00034340001.6-PA	SFRICE035274-PA	-	-	-	-	-	-	-	-
BmCOE-53	KWMTBOMO11357M	Chr19	4057899	4061155	-	DPOGS215930	HMEL032528g1.t1	XP_030026302.1	g19902.t1	GSSPFG00007844001.4-PA	SFRICE020655-PA	-	-	-	-	-	-	-	-
BmCOE-54	KWMTBOMO11358	Chr19	4061997	4064233	-	DPOGS215929	HMEL032527g1.t1	XP_030026301.1	g19903.t1	GSSPFG00007845001.4-PA;GSSPFG00035215001.2-PA	SFRICE020655-PA	-	-	-	-	-	-	-	-
BmCOE-55	KWMTBOMO11359	Chr19	4065339	4069993	-	DPOGS215928	-	XP_030026304.1	g19904.t1	GSSPFG00010087001.3-PA	SFRICE020654-PA	-	-	-	-	-	-	-	-
BmCOE-56	KWMTBOMO11360M	Chr19	4073352	4076039	+	DPOGS215949	HMEL010713g2.t1	XP_030026299.1	g23436.t1	GSSPFG00010086001.2-PA	SFRICE020653.2-PA	-	-	-	-	-	-	-	-
BmCOE-57	KWMTBOMO11758	Chr19	14256741	14262780	-	-	HMEL003534g1.t1;HMEL032313g1.t1	XP_030039646.1	-	GSSPFG00010628001.4-PA	SFRICE020546-PA	-	-	-	-	-	-	-	NP_034015.1
BmCOE-58	KWMTBOMO11759	Chr19	14265701	14270905	+	DPOGS209884;DPOGS209909	HMEL032312g1.t1	XP_030034317.1	-	GSSPFG00034240001.3-PA	SFRICE020547.2-PA	-	-	-	-	-	-	-	NP_034015.1
BmCOE-59	KWMTBOMO11761M	Chr19	14278913	14299023	+	DPOGS209885	HMEL003536g1.t1	XP_030034315.1;XP_030034316.1	g35691.t1	GSSPFG00026973001.2-PA	SFRICE036693.2-PA	-	-	-	-	-	-	-	-
BmCOE-60	KWMTBOMO11762M	Chr19	14307100	14315673	+	DPOGS209886	HMEL032309g1.t1	XP_030034314.1	g35690.t1	GSSPFG00026974001.4-PA	SFRICE002968-PA	-	-	-	-	-	-	-	-
BmCOE-61	KWMTBOMO12183M	Chr20	8881451	8885519	+	-	-	XP_030034201.1	g28011.t1;g28622.t1	GSSPFG00002068001.2-PA;GSSPFG00002419001.2-PA	SFRICE019627-PA;SFRICE020671-PA;SFRICE022959-PA	-	-	-	-	-	-	-	-
BmCOE-62	KWMTBOMO12833-1M	Chr22	952143	955984	-	-	-	XP_030029535.1	-	-	-	-	-	-	-	-	-	-	-
BmCOE-63	KWMTBOMO12833-2M	Chr22	959428	962183	-	DPOGS209997	HMEL006997g1.t1	XP_030029533.1	-	GSSPFG00033308001.1-PA	SFRICE035842-PA	-	-	-	-	-	-	-	-
BmCOE-64	KWMTBOMO12839	Chr22	1406021	1414438	-	-	-	-	g24473.t1;g24473.t2	GSSPFG00015570001.4-PA;GSSPFG00018753001.5-PA;GSSPFG00018755001.3-PA;GSSPFG00021469001.2-PA;GSSPFG00026508001-PA;GSSPFG00030080001.3-PA;GSSPFG00035206001.3-PA;GSSPFG00035344001.4-PA	SFRICE030049-PA	-	-	-	-	-	-	-	-
BmCOE-65	KWMTBOMO12840	Chr22	1429849	1432477	+	-	-	-	g24473.t1;g24473.t2	GSSPFG00015570001.4-PA;GSSPFG00018753001.5-PA;GSSPFG00018755001.3-PA;GSSPFG00021469001.2-PA;GSSPFG00026508001-PA;GSSPFG00030080001.3-PA;GSSPFG00035206001.3-PA;GSSPFG00035344001.4-PA	SFRICE030049-PA	-	-	-	-	-	-	-	-
BmCOE-66	KWMTBOMO13325M	Chr22	13801731	13808376	-	DPOGS211394	HMEL017092g1.t1;HMEL017092g1.t2	XP_030039765.1	g25414.t1	GSSPFG00000131001.3-PA;GSSPFG00020288001.5-PA	-	XP_029344195.1	AAEL019679-PA;AAEL019679-PB;AAEL019679-PC;AAEL019679-PD;AAEL019679-PE	AGAP006727-PA	XP_026299635.1;XP_392696.5	-	NP_001034534.1;XP_008195481.1	NP_001177130.1;NP_001305435.1;NP_001351711.1;NP_776176.5;XP_011521323.1;XP_011521325.1;XP_011521326.1;XP_011521327.1;XP_011521328.1;XP_011521329.1;XP_011521330.1;XP_011521332.1;XP_016878649.1;XP_016878650.1;XP_016878652.1;XP_016878653.1;XP_016878654.1;XP_024306002.1	NP_666325.2
BmCOE-67	KWMTBOMO13326M	Chr22	13810495	13817085	-	DPOGS211394	HMEL017092g1.t1;HMEL017092g1.t2	XP_030039765.1	g25414.t1	GSSPFG00000131001.3-PA;GSSPFG00020288001.5-PA	SFRICE027495.2-PA	XP_029344195.1	AAEL019679-PA;AAEL019679-PB;AAEL019679-PC;AAEL019679-PD;AAEL019679-PE	AGAP006727-PA	XP_026299635.1;XP_392696.5	-	NP_001034534.1;XP_008195481.1	NP_001177130.1;NP_001305435.1;NP_001351711.1;NP_776176.5;XP_011521323.1;XP_011521325.1;XP_011521326.1;XP_011521327.1;XP_011521328.1;XP_011521329.1;XP_011521330.1;XP_011521332.1;XP_016878649.1;XP_016878650.1;XP_016878652.1;XP_016878653.1;XP_016878654.1;XP_024306002.1	NP_666325.2
BmCOE-68	KWMTBOMO13553	Chr23	1441690	1445732	-	-	-	-	-	-	-	-	-	-	-	-	XP_967916.2	-	-
BmCOE-69	KWMTBOMO13554	Chr23	1458613	1460542	+	-	-	-	-	-	-	-	-	-	-	-	-	-	-
BmCOE-70	KWMTBOMO13555	Chr23	1466243	1470853	+	-	-	XP_030020800.1;XP_030020807.1;XP_030020814.1;XP_030020819.1;XP_030020827.1	-	GSSPFG00001835001.3-PA;GSSPFG00003783001.3-PA	SFRICE006032-PA	-	-	-	-	-	XP_967916.2	NP_001177130.1;NP_001177131.1;NP_001305435.1;NP_001351711.1;NP_776176.5;XP_011521323.1;XP_011521325.1;XP_011521326.1;XP_011521327.1;XP_011521328.1;XP_011521329.1;XP_011521330.1;XP_011521331.1;XP_011521332.1;XP_016878649.1;XP_016878650.1;XP_016878651.1;XP_016878652.1;XP_016878653.1;XP_016878654.1;XP_016878655.1;XP_016878657.1;XP_024306002.1;XP_024306003.1	NP_666325.2
BmCOE-71	KWMTBOMO13556	Chr23	1472943	1480014	+	DPOGS215579	HMEL007950g1.t1	XP_030020862.1	g34212.t1	GSSPFG00001836001.3-PA	SFRICE006035-PA;SFRICE012773.2-PA;SFRICE022150-PA;SFRICE022930.2-PA;SFRICE025835.2-PA;SFRICE042043.2-PA;SFRICE042044.2-PA	-	-	-	-	-	NP_001034512.1	NP_001177130.1;NP_001177131.1;NP_001305435.1;NP_001351711.1;NP_776176.5;XP_011521323.1;XP_011521325.1;XP_011521326.1;XP_011521327.1;XP_011521328.1;XP_011521329.1;XP_011521330.1;XP_011521331.1;XP_011521332.1;XP_016878649.1;XP_016878650.1;XP_016878651.1;XP_016878652.1;XP_016878653.1;XP_016878654.1;XP_016878655.1;XP_016878657.1;XP_024306002.1;XP_024306003.1	NP_666325.2
BmCOE-72	unpredicted	Chr23	1746661	1749215	-	DPOGS211395	-	XP_030021117.1;XP_030021129.1	g34212.t1	GSSPFG00018248001.3-PA;GSSPFG00018249001.5-PA;GSSPFG00018251001.3-PA	SFRICE006035-PA;SFRICE012773.2-PA;SFRICE022150-PA;SFRICE022930.2-PA;SFRICE025835.2-PA;SFRICE042043.2-PA;SFRICE042044.2-PA	-	-	-	-	-	-	-	-
BmCOE-73	KWMTBOMO14080-1M	Chr23	17518816	17529308	-	DPOGS201957	HMEL035390g1.t1	XP_030028868.1;XP_030028869.1	g11129.t1	GSSPFG00021056001.3-PA	SFRICE006218.2-PA	-	-	-	-	-	-	-	-
BmCOE-74	KWMTBOMO14080-2M	Chr23	17522552	17541835	-	DPOGS201957	HMEL035390g1.t1	XP_030028868.1;XP_030028869.1	g11129.t1	GSSPFG00021056001.3-PA	SFRICE006218.2-PA	-	-	-	-	-	-	-	-
BmCOE-75	KWMTBOMO14088	Chr23	17672938	17684918	+	DPOGS201956	HMEL002060g1.t1	XP_030028871.1;XP_030028872.1	g19643.t1	GSSPFG00011130001.5-PA;GSSPFG00021059001.3-PA	SFRICE006219.2-PA	-	-	-	-	-	-	-	-
BmCOE-76	KWMTBOMO14092	Chr23	17695748	17702437	+	DPOGS201956	HMEL002060g1.t1	XP_030028871.1;XP_030028872.1	g19643.t1	GSSPFG00011130001.5-PA;GSSPFG00021059001.3-PA	SFRICE006219.2-PA	-	-	-	-	-	-	-	-
BmCOE-77	KWMTBOMO14301	Chr24	1211048	1214785	-	-	-	-	-	-	-	-	-	-	-	-	-	-	-
BmCOE-78	KWMTBOMO14915-1M	Chr25	371625	377401	-	DPOGS212828	HMEL004479g3.t1	XP_030033544.1	g3062.t1	GSSPFG00005626001.5-PA	-	-	-	-	-	-	-	-	-
BmCOE-79	KWMTBOMO14915-2M	Chr25	377664	381363	-	-	HMEL004479g2.t1	-	g3061.t1	GSSPFG00005625001.5-PA	SFRICE017119-PA	-	-	-	-	-	-	-	-
BmCOE-80	KWMTBOMO14916	Chr25	384494	392182	-	-	HMEL004479g1.t1	XP_030033487.1	g3060.t1	GSSPFG00032553001.3-PA	-	-	-	-	-	-	-	-	-
BmCOE-81	KWMTBOMO14917	Chr25	396762	401172	-	-	HMEL004479g1.t1	XP_030033487.1	g3060.t1	GSSPFG00032553001.3-PA	-	-	-	-	-	-	-	-	-
BmCOE-82	KWMTBOMO14918-1M	Chr25	415568	420244	-	DPOGS212826	HMEL004478g1.t1	XP_030033523.1	g3059.t1;g6410.t1	GSSPFG00032554001.3-PA	SFRICE031452.2-PA;SFRICE034480-PA;SFRICE038160-PA	-	-	-	-	-	-	-	-
BmCOE-83	KWMTBOMO14918-2M	Chr25	420826	424700	-	DPOGS212827	HMEL004479g1.t1	XP_030033534.1	g3060.t1	GSSPFG00032553001.3-PA	SFRICE022307-PA	-	-	-	-	-	-	-	-
BmCOE-84	KWMTBOMO14919	Chr25	430284	446812	-	DPOGS212826	HMEL004478g1.t1	XP_030033511.1	g3059.t1;g6410.t1	GSSPFG00032554001.3-PA	SFRICE022307-PA;SFRICE031452.2-PA;SFRICE034480-PA;SFRICE038160-PA	-	-	-	-	-	-	-	-
BmCOE-85	KWMTBOMO15015	Chr25	2473243	2477052	-	DPOGS204017	HMEL038138g1.t1	XP_030028981.1	-	GSSPFG00024584001.3-PA	SFRICE013915-PA	-	-	-	-	-	-	-	-
BmCOE-86	KWMTBOMO15163-15164M	Chr25	5981795	6000652	+	DPOGS202277	HMEL014963g2.t1	XP_030024687.1;XP_030024688.1	g27870.t1	GSSPFG00008056001.3-PA	SFRICE004973-PA	-	AAEL026845-PA	AGAP002391-PA	-	FBpp0083814	-	-	NP_034015.1
BmCOE-87	KWMTBOMO16456	Chr28	10402333	10413717	-	DPOGS209311;DPOGS211843	HMEL005882g1.t1;HMEL005882g2.t1;HMEL005882g3.t1;HMEL013381g1.t1	XP_030028709.1;XP_030028710.1	-	GSSPFG00031867001.1-PA	SFRICE023343-PA;SFRICE023357-PA;SFRICE023373-PA	-	-	-	XP_393293.2	FBpp0081815;FBpp0113027;FBpp0307203	-	-	-
BmGST-01	KWMTBOMO01502	Chr3	12547927	12558419	-	DPOGS201020;DPOGS201021;DPOGS201022	HmelGSTs1.mrna	XP_030022573.1;XP_030022575.1	g8816.t1	GSSPFG00026575001.6-PA	SFRICE009527-PA;SFRICE027725.2-PA;SFRICE038191.2-PA;SFRICE039265.2-PA;SFRICE041989.2-PA;SFRICE041990.2-PA;SFRICE042055.2-PA	NP_001156113.1;NP_001280393.1;NP_001313601.1;XP_001952040.2;XP_008184829.1	AAEL011741-PC;AAEL011741-PD;AAEL011741-PE;AAEL011741-PF	AGAP010404-PA;AGAP010404-PB	NP_001153742.1;XP_026295756.1	FBpp0086156;FBpp0086157;FBpp0099646;FBpp0305731	XP_008190960.1;XP_015833288.1;XP_967475.1	NP_055300.1;XP_005262989.1	NP_062328.3;XP_006506461.1
BmGST-02	KWMTBOMO01503	Chr3	12561491	12566399	-	DPOGS201020;DPOGS201021;DPOGS201022	-	XP_030022570.1	g8816.t1	-	-	NP_001156113.1;NP_001280393.1;NP_001313601.1;XP_001952040.2;XP_008184829.1	AAEL011741-PC;AAEL011741-PD;AAEL011741-PE;AAEL011741-PF	AGAP010404-PA;AGAP010404-PB	NP_001153742.1;XP_026295756.1	FBpp0086156;FBpp0086157;FBpp0099646;FBpp0305731	XP_008190960.1;XP_015833288.1;XP_967475.1	NP_055300.1;XP_005262989.1	NP_062328.3;XP_006506461.1
BmGST-03	KWMTBOMO03300	Chr6	3800699	3808641	-	DPOGS208235	HmelGSTu1.mrna	XP_030029909.1;XP_030029915.1;XP_030029923.1	g22749.t1;g2440.t2	GSSPFG00014483001.3-PA	SFRICE009253.2-PA;SFRICE016627-PA	-	AAEL011752-PA	AGAP000947-PA	XP_026296300.1	FBpp0113023	XP_975048.1	-	-
BmGST-04	KWMTBOMO03501	Chr6	9711490	9716244	+	DPOGS202622	HmelGSTd1.mrna	XP_030025645.1;XP_030025655.1;XP_030025661.1;XP_030025670.1	g25275.t1	GSSPFG00013963001.6-PA	SFRICE005869.2-PA	-	AAEL001090-PA	-	-	FBpp0082048;FBpp0113057	-	-	-
BmGST-05	KWMTBOMO03502M	Chr6	9719607	9721453	+	DPOGS202622	HmelGSTd1.mrna	XP_030025614.1;XP_030025621.1;XP_030025629.1;XP_030025638.1;XP_030025645.1;XP_030025655.1;XP_030025661.1;XP_030025670.1	g25275.t1	GSSPFG00013963001.6-PA	SFRICE005869.2-PA	NP_001156274.1	AAEL001090-PA	AGAP004164-PA	NP_001171499.1;XP_026301052.1;XP_026301053.1	FBpp0082048;FBpp0113057	XP_974273.1	-	-
BmGST-06	KWMTBOMO03670	Chr6	15263090	15269820	+	-	-	XP_030035463.1	g37534.t1	GSSPFG00008244001.4-PA	SFRICE000656.2-PA	-	-	-	-	-	-	-	-
BmGST-07	KWMTBOMO03671	Chr6	15271237	15291439	-	DPOGS208312	HmelGSTd2.mrna	XP_030035460.1	g37533.t1	GSSPFG00008242001.4-PA	SFRICE000657.2-PA	NP_001156274.1	AAEL001061-PC	AGAP004164-PA;AGAP004164-PB	NP_001171499.1;XP_006563394.1;XP_026301052.1;XP_026301053.1	FBpp0082077;FBpp0099824	XP_974273.1	-	-
BmGST-08	KWMTBOMO04061M	Chr7	10270411	10274640	-	DPOGS200213	HmelGSTe1.mrna	-	g1639.t1	GSSPFG00035543001.6-PA	SFRICE033358.2-PB	-	AAEL007962-PA	AGAP009194-PA	-	FBpp0085856	XP_015838248.1	-	NP_001345707.1;NP_032211.3;XP_030100748.1
BmGST-09	KWMTBOMO04062M	Chr7	10277591	10283230	-	-	-	XP_030020682.1	g1639.t1	-	-	-	-	-	-	-	-	-	-
BmGST-10	KWMTBOMO04064	Chr7	10295884	10303280	-	DPOGS200212;DPOGS200213	-	XP_030020681.1	g1639.t1	GSSPFG00017659001.6-PA	SFRICE022522.2-PA	-	-	AGAP009192-PA;AGAP009193-PA;AGAP009194-PA;AGAP009195-PA	-	FBpp0085854;FBpp0085855;FBpp0085856;FBpp0085857;FBpp0311784	XP_015838218.1;XP_967313.1;XP_971136.1	-	-
BmGST-11	KWMTBOMO04709	Chr8	13047597	13063359	-	DPOGS207703	HmelGSTt1.mrna	XP_030019817.1	g589.t1	GSSPFG00009170001.5-PA	SFRICE000704.2-PA	NP_001156289.1;XP_016656740.1	AAEL009017-PA	AGAP000761-PA	XP_624692.2	FBpp0077002;FBpp0289447;FBpp0309051	XP_008196475.1;XP_015837903.1	NP_000844.2;NP_000845.2;NP_001074312.1;NP_001280736.1;NP_001280737.1;NP_001280738.1;NP_001280739.1;NP_001280740.1;NP_001280741.1	NP_001333452.1;NP_001345707.1;NP_032211.3;NP_598755.1;XP_030100748.1
BmGST-12	KWMTBOMO05460M	Chr10	2815416	2818054	-	DPOGS209578	HmelGSTe2.mrna;HmelGSTe5.mrna	XP_030024245.1	-	GSSPFG00026713001.4-PA	SFRICE001898.2-PA;SFRICE042035.2-PA	-	-	-	-	-	-	-	-
BmGST-13	KWMTBOMO06565	Chr11	10570089	10573424	-	-	-	XP_030020002.1;XP_030020003.1	-	GSSPFG00020945001.5-PA	-	-	-	-	-	-	-	NP_001177931.1;NP_001177932.1;NP_001177942.1;NP_001177943.1;NP_001177944.1;NP_004823.1;NP_899062.1;XP_011537572.1	NP_034492.1;NP_080895.2;NP_084327.1;XP_030106922.1;XP_030106923.1;XP_030106924.1
BmGST-14	KWMTBOMO06566	Chr11	10575346	10578454	-	DPOGS213590	HmelGSTo1.mrna	XP_030020000.1	g25873.t1	GSSPFG00020910001.3-PA	SFRICE010915.2-PA	NP_001155757.1	AAEL017085-PA	AGAP005749-PA	XP_006569695.1;XP_624501.1	FBpp0076348;FBpp0076349	XP_967412.1	-	-
BmGST-15	KWMTBOMO06567	Chr11	10580645	10585659	+	DPOGS213591	HmelGSTo4.mrna;HmelGSTo5.mrna	XP_030019998.1;XP_030019999.1	g25872.t1	GSSPFG00020945001.5-PA	SFRICE035731.2-PA	-	-	-	-	-	-	NP_001177931.1;NP_001177932.1;NP_001177942.1;NP_001177943.1;NP_001177944.1;NP_004823.1;NP_899062.1;XP_011537572.1	NP_034492.1;NP_080895.2;NP_084327.1;XP_030106922.1;XP_030106923.1;XP_030106924.1
BmGST-16	KWMTBOMO08833M	Chr15	6088288	6104754	-	DPOGS213100	HmelGSTz2.mrna	XP_030035125.1;XP_030035606.1;XP_030035607.1	g26451.t1	GSSPFG00012403001.4-PA	SFRICE032829.2-PA	-	AAEL011934-PB	AGAP002898-PA	XP_016767705.1	FBpp0081519;FBpp0081520;FBpp0081521	XP_973541.3	NP_665877.1	NP_001351235.1
BmGST-17	KWMTBOMO11260	Chr19	2085920	2089041	+	-	HmelGSTe7.mrna	XP_030030115.1;XP_030030117.1	g34692.t1	GSSPFG00007960001.5-PA	SFRICE003483.2-PA	-	-	-	-	-	-	-	-
BmGST-18	KWMTBOMO11295	Chr19	2614126	2615710	+	DPOGS210477	HmelGSTu2.mrna	XP_030030241.1	g9853.t1	GSSPFG00007871001.4-PA;GSSPFG00015802001.5-PA	SFRICE020837.2-PA	-	AAEL010500-PA;AAEL010500-PB	AGAP009342-PA	-	-	XP_974204.1	-	-
BmGST-19	KWMTBOMO12651	Chr21	10278695	10282046	+	DPOGS204831	HmelGSTe6.mrna	XP_030027473.1	g8013.t1	GSSPFG00026179001.5-PA	SFRICE002236.2-PA	-	-	-	-	-	-	-	-
BmGST-20	KWMTBOMO13242M	Chr22	11465358	11470807	+	DPOGS207576	HmelGSTe4.mrna	XP_030024609.1	g1767.t1	GSSPFG00007680001.6-PA	SFRICE008114.2-PA;SFRICE032845.2-PA;SFRICE033104-PA	-	-	-	-	-	-	NP_000845.2;NP_001074312.1;NP_001289599.1;NP_001350733.1	NP_001333452.1;NP_598755.1
BmGST-21	KWMTBOMO14663	Chr24	12208762	12227158	+	DPOGS215101	HmelGSTo3.mrna	XP_030034734.1	g26115.t1	GSSPFG00010021001.5-PA	SFRICE009488-PA;SFRICE028596.2-PA	-	-	-	-	-	-	-	-
BmGST-22	KWMTBOMO15324	Chr25	9114676	9119572	+	DPOGS214720	HmelGSTz1.mrna	XP_030038169.1	g34203.t1	GSSPFG00003663001.3-PA	SFRICE014027.2-PA	XP_016663333.1	AAEL011934-PB	AGAP002898-PC;AGAP002898-PD	XP_016767705.1	FBpp0081521	XP_973541.3	NP_665877.1	NP_001351235.1
BmGST-23	KWMTBOMO15683	Chr26	6320322	6321108	-	-	-	XP_030024609.1	-	GSSPFG00021403001.6-PA	SFRICE015729.2-PA;SFRICE028905.1-PA;SFRICE033358.2-PB;SFRICE042049.2-PA	-	-	-	-	-	-	-	-
BmP450-01	KWMTBOMO00033	Chr1	1058706	1068196	+	DPOGS203324	HMEL007289-RA	XP_030022093.1	g40089.t1	GSSPFG00014994001.3-PA;GSSPFG00014994001.3-PB;GSSPFG00014994001.3-PC	SFRICE033972-PA	XP_001951093.1	AAEL012144-PA	AGAP010077-PA	XP_026299554.1;XP_026299555.1;XP_026299556.1	FBpp0080386;FBpp0310367	XP_015833961.1	-	-
BmP450-02	KWMTBOMO00224	Chr1	7396698	7418789	+	DPOGS207180;DPOGS207181	HMEL010376-RA	XP_030028497.1	-	GSSPFG00029631001.2-PA	SFRICE035578.2-PA	XP_001950295.2;XP_008186953.1;XP_029343224.1	AAEL002043-PA;AAEL026706-PA	AGAP005656-PA;AGAP005657-PA;AGAP005660-PA;AGAP012667-PA	XP_623621.1	FBpp0074694	XP_970235.1	-	-
BmP450-03	KWMTBOMO01080M	Chr3	1706455	1723960	+	DPOGS213499	HMEL017070-RA;HMEL022511g1.t1	-	g19982.t1	GSSPFG00018360001-PA	SFRICE030784.2-PA	-	-	-	-	-	-	-	-
BmP450-04	KWMTBOMO01330M	Chr3	8053313	8067977	-	DPOGS207372	HMEL012245g3.t1	XP_030040387.1;XP_030040388.1	g18937.t1	GSSPFG00029216001.3-PA	SFRICE000314.2-PA	-	AAEL012766-PA	AGAP002196-PA	-	-	-	-	-
BmP450-05	KWMTBOMO02817	Chr5	11924811	11940393	-	-	-	XP_030032539.1	-	-	-	-	AAEL012266-PA;AAEL014830-PA	AGAP009240-PA;AGAP009241-PA;AGAP009246-PA	XP_006564430.1	FBpp0078701;FBpp0078703;FBpp0085074;FBpp0289683	XP_971423.1	-	-
BmP450-06	KWMTBOMO02818	Chr5	11942092	11954473	-	DPOGS201061;DPOGS212789;DPOGS215622;DPOGS215623	HMEL005933-RA	-	g13717.t1;g30792.t1	GSSPFG00018886001.5-PA	SFRICE000100.2-PA;SFRICE000100.2-PB;SFRICE000100.2-PC;SFRICE000101-PA;SFRICE027618.2-PA	-	AAEL012266-PA;AAEL014830-PA	AGAP006049-PA	XP_006564430.1	FBpp0078701;FBpp0078703;FBpp0085074;FBpp0289683	-	-	-
BmP450-07	KWMTBOMO03959-03960M	Chr7	6979455	7025847	+	DPOGS205009	HMEL009457g1.t1	XP_030030216.1	g35328.t1	GSSPFG00014493001.3-PB	SFRICE003932.2-PA;SFRICE003932.2-PB	XP_008179942.1	AAEL010946-PB;AAEL010946-PC;AAEL010946-PD;AAEL010946-PE	AGAP002429-PA	NP_001035347.1;XP_006570230.2	FBpp0089324;FBpp0305245	NP_001123894.1	-	-
BmP450-08	KWMTBOMO04339	Chr8	3677520	3709169	-	DPOGS206339	HMEL012587-RA	XP_030019816.1	g16346.t1	GSSPFG00016404001.2-PA;GSSPFG00016405001-PA	SFRICE027344.2-PA	-	-	-	-	-	-	-	-
BmP450-09	KWMTBOMO04516	Chr8	8551609	8557687	-	DPOGS202736	HMEL012676-RA	XP_030040838.1;XP_030040839.1	g16444.t1	GSSPFG00035934001.2-PA	SFRICE002389.2-PA	-	AAEL001960-PA;AAEL001960-PB;AAEL002005-PB;AAEL002031-PB;AAEL006827-PA;AAEL006827-PB	-	-	FBpp0083144;FBpp0083145	-	-	NP_034139.2;XP_006513250.1
BmP450-10	KWMTBOMO04531	Chr8	9308615	9322016	-	DPOGS201665	HMEL012954-RA	XP_030040829.1	g16467.t1	GSSPFG00016046001.2-PA	SFRICE002632.2-PA;SFRICE002632.2-PB;SFRICE016490.2-PA	XP_016660356.1	-	AGAP002865-PA;AGAP002866-PA;AGAP002867-PA;AGAP002868-PA;AGAP002869-PA;AGAP008206-PA;AGAP008207-PA;AGAP008208-PA;AGAP008209-PA;AGAP008212-PA;AGAP008213-PA;AGAP008214-PA	XP_026296210.1	FBpp0084553;FBpp0085466;FBpp0086585;FBpp0086586;FBpp0289405;FBpp0308423	NP_001137200.1;NP_001164249.1;NP_001177722.1;NP_001280531.1;NP_001280532.1;XP_008192266.1;XP_008192267.1;XP_008192269.1;XP_008200783.1;XP_015834314.1;XP_015834315.1;XP_015834316.1;XP_015834510.1;XP_015834511.1;XP_975562.1;XP_975563.1;XP_975569.1	NP_000756.3;NP_000768.1;NP_001189784.1;NP_001243426.2;NP_001278758.1;NP_001278759.1;NP_059488.2;NP_073731.1;NP_476436.1;NP_476437.1;XP_016868033.1;XP_016868034.1;XP_024302645.1	NP_001093650.1;NP_001098629.1;NP_001098630.1;NP_031844.1;NP_031845.1;NP_031846.2;NP_059092.2;NP_062766.2;NP_796354.1;XP_006504862.1;XP_006504907.1;XP_006504912.1;XP_006504915.1;XP_017176060.1;XP_030109863.1;XP_030109981.1;XP_030110607.1
BmP450-11	KWMTBOMO04611	Chr8	10667447	10685733	+	DPOGS207804	HMEL017551g1.t1	XP_030027247.1;XP_030027248.1;XP_030027249.1	g16578.t1	GSSPFG00018143001.2-PA;GSSPFG00023669001.3-PA	SFRICE003205.2-PA	XP_001944183.2	AAEL011850-PA	AGAP000284-PA	XP_006563995.1;XP_006563996.1;XP_006563997.1;XP_006563998.1;XP_395360.3	FBpp0081949	XP_008193656.1	-	-
BmP450-12	unpredicted	Chr10	2416989	2418571	+	-	-	XP_030035702.1	-	-	-	-	-	-	-	-	XP_015835338.1;XP_969633.1	-	-
BmP450-13	KWMTBOMO05640	Chr10	7030803	7038537	+	DPOGS213800	-	XP_030038355.1	-	GSSPFG00009765001.2-PA	SFRICE009027.2-PA	-	AAEL017539-PA	-	-	-	NP_001123875.1;XP_008190374.1;XP_008200093.1;XP_008200096.1;XP_008200098.2;XP_015839996.1;XP_015839997.1;XP_015839998.1;XP_015839999.1;XP_015840000.1;XP_966437.1;XP_968370.1;XP_969633.1;XP_969948.1;XP_970215.1;XP_970282.1;XP_970481.1;XP_970556.2	-	-
BmP450-14	KWMTBOMO05794	Chr10	10220376	10227600	+	DPOGS213017	HMEL005067-RA	XP_030024739.1;XP_030024740.1;XP_030024741.1	g24670.t1	GSSPFG00016125001.1-PA	SFRICE008361.2-PA	XP_001947874.1;XP_016663877.1;XP_016663878.1;XP_029346823.1;XP_029346824.1	AAEL027264-PA	AGAP004665-PA	XP_006557887.1;XP_006557888.1;XP_006557890.1;XP_016771307.1;XP_016771308.1	FBpp0074374;FBpp0309669	XP_968477.1	-	-
BmP450-15	KWMTBOMO05795M	Chr10	10228611	10231061	-	DPOGS213007	HMEL005066-RA	XP_030024736.1	g24669.t1	GSSPFG00024856001.2-PA;GSSPFG00024856001.2-PB	SFRICE008362.2-PA	XP_001947923.1	AAEL004870-PA	AGAP004665-PA	XP_393885.1	FBpp0074380;FBpp0074381	NP_001123908.1	NP_000761.3	NP_082092.2
BmP450-16	KWMTBOMO05796M	Chr10	10293080	10302046	-	-	-	XP_030024780.1;XP_030024781.1	-	GSSPFG00000264001.3-PA	-	-	-	-	-	-	-	-	-
BmP450-17	KWMTBOMO06147M	Chr11	1353717	1358975	+	DPOGS215139	HMEL011518-RA	XP_030039633.1	g1276.t1	GSSPFG00002834001.2-PA	SFRICE024214.2-PA	XP_029341632.1	AAEL009762-PB	AGAP001039-PA	XP_026300894.1	FBpp0076836;FBpp0312220	XP_008200059.1	-	-
BmP450-18	KWMTBOMO06658M	Chr11	12284184	12297993	+	DPOGS211658	HMEL006305-RA	XP_030033164.1	g25780.t1	GSSPFG00020555001.2-PA	SFRICE009015.2-PA	XP_001952620.1	AAEL022200-PA	AGAP005658-PA	NP_001314895.1	FBpp0074694	XP_970303.1	-	NP_001004141.2;NP_001093652.1
BmP450-19	KWMTBOMO06852	Chr11	17603387	17608186	-	DPOGS207307	HMEL026005g1.t1;HMEL037654g1.t1	XP_030035152.1	g25577.t1	GSSPFG00017614001.2-PB;GSSPFG00017614001.2-PC	SFRICE001707.2-PA	-	AAEL008889-PA;AAEL009656-PA;AAEL014678-PA;AAEL014684-PA;AAEL025850-PA	AGAP008203-PA;AGAP008204-PA;AGAP012855-PA	NP_001352128.1;NP_001352129.1;XP_006565062.2;XP_016771320.1;XP_026300532.1;XP_026300533.1;XP_026300534.1;XP_026300535.1;XP_395671.3;XP_397347.4	FBpp0084553;FBpp0085466;FBpp0086585;FBpp0086586;FBpp0289405;FBpp0308423	-	-	-
BmP450-20	KWMTBOMO07090	Chr12	3821979	3827267	-	DPOGS207643	HMEL020539g1.t1;HMEL034722g1.t1	XP_030025624.1	g20024.t1	GSSPFG00018669001.2-PA;GSSPFG00018669001.2-PB	SFRICE011962.2-PA;SFRICE011962.2-PB	-	-	-	-	-	-	-	-
BmP450-21	KWMTBOMO07237	Chr12	8846491	8853829	-	-	-	XP_030026442.1	g10800.t1;g10801.t1	GSSPFG00003900001.2-PA	SFRICE027836.2-PA;SFRICE028598.2-PA;SFRICE032820.2-PA;SFRICE032821.2-PA;SFRICE033788.2-PA;SFRICE034003.2-PA;SFRICE038260.2-PA;SFRICE039748.2-PA;SFRICE041392-PA;SFRICE041976.2-PA;SFRICE041977.2-PA;SFRICE041978.2-PA	-	-	-	-	FBpp0309923;FBpp0309924	XP_969982.1	-	-
BmP450-22	KWMTBOMO07690M	Chr13	4426392	4439401	+	DPOGS205157	HMEL009876-RA	XP_030037990.1	-	GSSPFG00002703001.3-PA	SFRICE004769.2-PA;SFRICE031271.2-PA	XP_001952110.2	AAEL007807-PB;AAEL007808-PA	AGAP002419-PA	-	FBpp0070371;FBpp0311678	XP_971612.1	XP_016863526.1	-
BmP450-23	KWMTBOMO07693	Chr13	4486570	4497580	-	DPOGS202039;DPOGS214443	-	-	-	-	SFRICE004774.2-PA;SFRICE016411.2-PA	-	AAEL001960-PA;AAEL001960-PB;AAEL002005-PB;AAEL002031-PB;AAEL006827-PA;AAEL006827-PB	AGAP008018-PA;AGAP008019-PA;AGAP008020-PA;AGAP008022-PA;AGAP012800-PA	-	FBpp0083144;FBpp0083145	-	-	NP_034139.2;XP_006513250.1
BmP450-24	KWMTBOMO07694	Chr13	4501044	4518140	-	DPOGS202039;DPOGS214443	HMEL011721g1.t1	XP_030033994.1;XP_030033995.1;XP_030033996.1;XP_030033997.1;XP_030033998.1	g16426.t1	GSSPFG00002700001.1-PA	SFRICE016411.2-PB	-	AAEL001960-PA;AAEL001960-PB;AAEL002005-PB;AAEL002031-PB;AAEL006827-PA;AAEL006827-PB	AGAP008018-PA;AGAP008019-PA;AGAP008020-PA;AGAP008022-PA;AGAP012800-PA	-	FBpp0083144;FBpp0083145	-	-	NP_034139.2;XP_006513250.1
BmP450-25	KWMTBOMO07943	Chr13	10620359	10632074	-	DPOGS211931	HMEL016705-RA	XP_030023562.1	g8730.t1	GSSPFG00026573001.4-PA	SFRICE024028.2-PA	XP_001944205.2	AAEL004054-PA	AGAP001076-PA;AGAP001076-PB;AGAP001076-PC	NP_001035323.1	FBpp0073352;FBpp0312025	NP_001107791.1	NP_997235.3;XP_005262992.1;XP_016863526.1	-
BmP450-26	KWMTBOMO07978M	Chr13	11781284	11788984	+	-	-	XP_030025450.1	-	GSSPFG00031555001.1-PA	-	-	-	AGAP000877-PA	NP_001035323.1	FBpp0073352;FBpp0312025	NP_001107791.1	NP_997235.3	NP_598730.1
BmP450-27	KWMTBOMO07979-1M	Chr13	11798298	11806197	+	DPOGS205654	HMEL006588-RA	XP_030025450.1	g8684.t1	GSSPFG00031555001.1-PA	SFRICE008051.2-PA;SFRICE028767.2-PA	XP_001944205.2	AAEL006824-PA	-	NP_001035323.1	FBpp0073352;FBpp0312025	NP_001107791.1	NP_997235.3	NP_598730.1
BmP450-28	KWMTBOMO07979-2M	Chr13	11814157	11822542	+	DPOGS205654	HMEL006588-RA	XP_030025450.1	g8684.t1	GSSPFG00031555001.1-PA	SFRICE008051.2-PA;SFRICE028767.2-PA	XP_001944205.2	AAEL006824-PA	-	NP_001035323.1	FBpp0073352;FBpp0312025	NP_001107791.1	NP_997235.3	NP_598730.1
BmP450-29	KWMTBOMO08259	Chr14	2887439	2924463	+	DPOGS213243	HMEL003058-RA	XP_030028490.1	g3879.t1	GSSPFG00028615001.3-PA	SFRICE024573-PA;SFRICE024575.2-PA	XP_001948959.2	AAEL014594-PA;AAEL014594-PB	AGAP006082-PA	XP_397170.4	FBpp0086937	XP_015835087.1;XP_015835088.1;XP_974014.1	-	NP_077226.2;XP_006495670.1
BmP450-30	KWMTBOMO08262M	Chr14	2944655	2964763	+	DPOGS213244	HMEL007856-RA	XP_030028489.1	g3876.t1	GSSPFG00019721001.3-PA	SFRICE014197.2-PA	XP_001946744.2;XP_016663817.1	AAEL008638-PA	AGAP005774-PA	XP_016768245.1	FBpp0086937	NP_001164234.1	NP_001001665.3;NP_001354430.1;NP_001354431.1;XP_024308606.1	-
BmP450-31	KWMTBOMO08858M	Chr15	6633132	6645616	+	DPOGS204386	HMEL013081-RA	XP_030022644.1;XP_030022649.1	-	GSSPFG00035921001.2-PA	SFRICE028960.2-PA	-	-	AGAP002894-PA;AGAP008217-PA;AGAP008218-PA;AGAP008219-PA	-	-	-	-	-
BmP450-32	KWMTBOMO09327	Chr15	16099037	16102656	-	DPOGS214903	HMEL009495-RA;HMEL026006g1.t1;HMEL030993g1.t1	XP_030032398.1	g19855.t1;g19920.t1;g19932.t1	GSSPFG00035913001.2-PA	SFRICE001442.2-PA;SFRICE001451.2-PA;SFRICE001454.2-PA;SFRICE001455.2-PA;SFRICE002855.2-PA;SFRICE016002.2-PA;SFRICE042057.2-PA	-	-	-	-	-	-	-	-
BmP450-33	KWMTBOMO09329	Chr15	16135297	16138756	-	DPOGS214903	HMEL009495-RA;HMEL026006g1.t1;HMEL030993g1.t1	-	g19855.t1;g19920.t1;g19932.t1	GSSPFG00035913001.2-PA	SFRICE001442.2-PA;SFRICE001451.2-PA;SFRICE001454.2-PA;SFRICE001455.2-PA;SFRICE002855.2-PA;SFRICE016002.2-PA;SFRICE042057.2-PA	-	-	-	-	-	-	-	-
BmP450-34	KWMTBOMO09346M	Chr15	17253918	17268398	-	DPOGS202077;DPOGS202078	HMEL005629g1.t1	XP_030034226.1	g37888.t1	GSSPFG00008208001.5-PA	SFRICE018009.2-PA;SFRICE018009.2-PC	-	-	-	-	-	-	-	-
BmP450-35	KWMTBOMO09791	Chr16	9379011	9389784	-	DPOGS206995	HMEL002115-RA	XP_030024507.1;XP_030024508.1	g8925.t1	GSSPFG00004702001.2-PA;GSSPFG00033942001-PA	SFRICE002113-PA;SFRICE002118-PA	-	-	-	-	-	XP_015838374.1;XP_015838382.1	-	-
BmP450-36	KWMTBOMO09792M	Chr16	9392884	9424657	-	DPOGS206994	HMEL002116-RA	XP_030024509.1	g8924.t1	GSSPFG00009679001.2-PA	SFRICE002118-PA	-	-	-	-	-	-	-	-
BmP450-37	KWMTBOMO09944	Chr16	12597764	12599872	-	DPOGS201792;DPOGS201793;DPOGS201794;DPOGS201808;DPOGS201809	HMEL017153-RA;HMEL017154-RA	XP_030037432.1	g10800.t1;g10801.t1	-	-	XP_001944599.2;XP_016657118.1;XP_029344865.1	-	-	-	FBpp0309923;FBpp0309924	XP_969982.1	-	-
BmP450-38	KWMTBOMO09945M	Chr16	12604662	12606001	-	-	-	-	-	-	-	-	-	-	-	-	-	-	-
BmP450-39a	KWMTBOMO09947	Chr16	12623663	12625302	-	DPOGS201792;DPOGS201793;DPOGS201794;DPOGS201808;DPOGS201809	HMEL017153-RA;HMEL017154-RA	XP_030037432.1	g10800.t1;g10801.t1	-	-	XP_001944599.2;XP_016657118.1;XP_029344865.1	-	-	-	FBpp0309923;FBpp0309924	XP_969982.1	-	-
BmP450-39b	KWMTBOMO09950	Chr16	12639341	12640962	-	DPOGS201792;DPOGS201793;DPOGS201794;DPOGS201808;DPOGS201809	HMEL017153-RA;HMEL017154-RA	XP_030037432.1	g10800.t1;g10801.t1	-	-	XP_001944599.2;XP_016657118.1;XP_029344865.1	-	-	-	FBpp0309923;FBpp0309924	XP_969982.1	-	-
BmP450-40	KWMTBOMO09951-1M	Chr16	12648447	12649986	-	DPOGS201792;DPOGS201794	HMEL017154-RA	XP_030037432.1	g10800.t1	GSSPFG00013634001.3-PA	SFRICE028598.2-PA;SFRICE032821.2-PA	-	AAEL009127-PA	-	NP_001352068.1;XP_006565076.1;XP_006565077.1;XP_026300601.1;XP_623595.1	FBpp0309923;FBpp0309924	XP_008200093.1;XP_969982.1	-	-
BmP450-41	KWMTBOMO09951-2M	Chr16	12657771	12660220	-	-	-	XP_030037430.1	g10801.t1	-	-	-	AAEL009127-PA	-	NP_001352068.1;XP_006565076.1;XP_006565077.1;XP_026300601.1;XP_623595.1	FBpp0309923;FBpp0309924	XP_008200093.1;XP_969982.1	-	-
BmP450-42	KWMTBOMO09952	Chr16	12667502	12670792	-	-	-	XP_030037430.1	-	-	-	XP_001944599.2;XP_016657118.1;XP_029344865.1	-	-	-	FBpp0309923;FBpp0309924	XP_969982.1	-	-
BmP450-43	KWMTBOMO10600M	Chr17	14980920	15000484	-	-	-	XP_030032054.1	g28451.t1	GSSPFG00026919001.2-PA	-	-	-	-	-	-	-	-	-
BmP450-44	KWMTBOMO10603	Chr17	15398385	15407668	+	DPOGS202077;DPOGS202078	HMEL005629g1.t1	XP_030034227.1	g28450.t1	GSSPFG00008208001.5-PA	SFRICE018009.2-PA;SFRICE018009.2-PC	XP_001946428.1	-	-	-	-	-	-	-
BmP450-45	KWMTBOMO10620	Chr17	15963318	15977626	-	-	HMEL013739-RA;HMEL013741-RA	XP_030035316.1	-	GSSPFG00008268001.2-PA;GSSPFG00008268001.2-PB	SFRICE021822-PA;SFRICE029623-PA;SFRICE041986.2-PA	NP_001353126.1;XP_001943570.2;XP_001946384.4;XP_001948443.2;XP_001948581.2;XP_008183473.1;XP_008188450.1;XP_016660176.1;XP_029341969.1;XP_029344133.1;XP_029344134.1;XP_029344135.1;XP_029344136.1;XP_029344137.1;XP_029344138.1;XP_029344139.1	AAEL006784-PA;AAEL006815-PA	AGAP012296-PA	XP_006562365.2;XP_026300962.1	FBpp0082070;FBpp0422628	NP_001164248.1	-	NP_001093650.1;NP_001098629.1;NP_001098630.1;NP_031844.1;NP_031845.1;NP_031846.2;NP_059092.2;NP_062766.2;NP_796354.1;XP_006504862.1;XP_006504907.1;XP_006504912.1;XP_006504915.1;XP_017176060.1;XP_030109863.1;XP_030109981.1;XP_030110607.1
BmP450-46	KWMTBOMO10621-1M	Chr17	15980149	15993064	-	DPOGS201160	HMEL013739-RA	XP_030035314.1;XP_030035315.1;XP_030035316.1	-	GSSPFG00008268001.2-PA;GSSPFG00024476001.2-PA	SFRICE021822-PA	XP_001943150.2;XP_008183473.1;XP_016656332.1	AAEL006815-PA	AGAP012291-PA	XP_006562365.2	FBpp0082070	NP_001164248.1	NP_001189784.1;NP_059488.2	NP_062766.2;XP_006504907.1;XP_017176060.1
BmP450-47	KWMTBOMO10621-2M	Chr17	15998120	16007684	-	DPOGS201160	HMEL013739-RA	XP_030035314.1;XP_030035315.1;XP_030035316.1	-	GSSPFG00008268001.2-PA;GSSPFG00024476001.2-PA	SFRICE021822-PA	XP_001943150.2;XP_008183473.1;XP_016656332.1	AAEL006815-PA	AGAP012291-PA	XP_006562365.2	FBpp0082070	NP_001164248.1	NP_001189784.1;NP_059488.2	NP_062766.2;XP_006504907.1;XP_017176060.1
BmP450-48	KWMTBOMO10626	Chr17	16103467	16115936	+	-	-	-	-	-	-	NP_001353126.1;XP_001943570.2;XP_001946384.4;XP_001948443.2;XP_001948581.2;XP_008183473.1;XP_008188450.1;XP_016660176.1;XP_029341969.1;XP_029344133.1;XP_029344134.1;XP_029344135.1;XP_029344136.1;XP_029344137.1;XP_029344138.1;XP_029344139.1	AAEL006784-PA;AAEL006815-PA	AGAP012296-PA	XP_006562365.2;XP_026300962.1	FBpp0082070;FBpp0422628	-	-	NP_001093650.1;NP_001098629.1;NP_001098630.1;NP_031844.1;NP_031845.1;NP_031846.2;NP_059092.2;NP_062766.2;NP_796354.1;XP_006504862.1;XP_006504907.1;XP_006504912.1;XP_006504915.1;XP_017176060.1;XP_030109863.1;XP_030109981.1;XP_030110607.1
BmP450-49	KWMTBOMO11023-11024M	Chr18	10130281	10137011	-	DPOGS206594	HMEL017316-RA	XP_030037075.1	g25155.t1	GSSPFG00006987001.2-PA	SFRICE020840.2-PA	-	-	-	XP_001121195.3;XP_006561922.1	-	XP_971083.1	-	-
BmP450-50	KWMTBOMO11585M	Chr19	9291967	9295838	+	DPOGS211791	HMEL007941-RA	XP_030025758.1	g12002.t1	GSSPFG00035665001.3-PA	SFRICE032389.2-PA	-	-	-	-	FBpp0087404	-	-	NP_077226.2;XP_006495670.1
BmP450-51	KWMTBOMO12342M	Chr21	537604	539645	+	DPOGS211695	HMEL003453-RA;HMEL003682-RA	XP_030030148.1	g25354.t1	GSSPFG00012279001.2-PA	SFRICE012783.2-PA;SFRICE025586.2-PA	XP_001944599.2;XP_016657118.1;XP_029344865.1	AAEL008889-PA	AGAP002868-PA	NP_001035324.1;XP_026300343.1;XP_026300535.1;XP_395671.3	FBpp0084553;FBpp0086585;FBpp0308423	XP_015835338.1;XP_969633.1	-	-
BmP450-52	KWMTBOMO12343M	Chr21	564017	566056	+	DPOGS211695	HMEL003453-RA;HMEL003682-RA	XP_030030148.1	g25354.t1	GSSPFG00012279001.2-PA	SFRICE012783.2-PA;SFRICE025586.2-PA	XP_001944599.2;XP_016657118.1;XP_029344865.1	AAEL008889-PA	AGAP002868-PA	NP_001035324.1;XP_026300343.1;XP_026300535.1;XP_395671.3	FBpp0084553;FBpp0086585;FBpp0308423	XP_015835338.1;XP_969633.1	-	-
BmP450-53	KWMTBOMO12622	Chr21	9533851	9537083	-	-	-	XP_030020084.1;XP_030020085.1	-	GSSPFG00020649001.3-PA	SFRICE030299.2-PA;SFRICE030300.2-PA;SFRICE030301.2-PA;SFRICE034382.2-PA;SFRICE034383.2-PA;SFRICE034457.2-PA;SFRICE035474.2-PA;SFRICE038041.2-PA;SFRICE041409.2-PA	-	-	-	-	-	NP_001123875.1;XP_008190374.1;XP_008200093.1;XP_008200096.1;XP_008200098.2;XP_015839996.1;XP_015839997.1;XP_015839998.1;XP_015839999.1;XP_015840000.1;XP_966437.1;XP_968370.1;XP_969633.1;XP_969948.1;XP_970215.1;XP_970282.1;XP_970481.1;XP_970556.2	-	-
BmP450-54	KWMTBOMO12654	Chr21	10357715	10363089	+	-	-	XP_030027485.1	g24368.t1	-	-	-	-	AGAP002865-PA;AGAP002866-PA;AGAP002867-PA;AGAP002868-PA;AGAP002869-PA;AGAP008206-PA;AGAP008207-PA;AGAP008208-PA;AGAP008209-PA;AGAP008212-PA;AGAP008213-PA;AGAP008214-PA	-	-	NP_001123875.1;XP_008190374.1;XP_008200093.1;XP_008200096.1;XP_008200098.2;XP_015839996.1;XP_015839997.1;XP_015839998.1;XP_015839999.1;XP_015840000.1;XP_966437.1;XP_968370.1;XP_969633.1;XP_969948.1;XP_970215.1;XP_970282.1;XP_970481.1;XP_970556.2	-	-
BmP450-55	KWMTBOMO12722	Chr21	13327547	13346045	-	DPOGS215082	HMEL021076g1.t1	XP_030030986.1	g9808.t1	GSSPFG00032991001.2-PA	SFRICE009807.2-PA	-	-	-	-	-	-	-	-
BmP450-56	KWMTBOMO12746	Chr21	13659851	13680749	-	DPOGS215094	HMEL005553-RA	XP_030026551.1	g7977.t1	GSSPFG00001269001-PA;GSSPFG00019109001-PA	SFRICE016313.2-PA;SFRICE019005.2-PA	-	-	-	-	-	-	-	NP_598730.1
BmP450-57	KWMTBOMO12747M	Chr21	13676708	13689483	+	DPOGS215094	HMEL005932-RA	XP_030026551.1	g7977.t1	GSSPFG00018886001.5-PA	SFRICE016313.2-PA	-	AAEL014019-PB	AGAP006049-PA	XP_006564430.1	FBpp0078701	NP_001034529.1	-	-
BmP450-58	KWMTBOMO12748	Chr21	13695251	13707029	-	-	-	-	-	GSSPFG00001269001-PA;GSSPFG00019109001-PA	-	XP_029341594.1	-	-	-	-	-	-	-
BmP450-59	KWMTBOMO12749	Chr21	13709380	13722881	+	DPOGS215094	HMEL005553-RA	XP_030026551.1	g7977.t1	GSSPFG00001269001-PA;GSSPFG00019109001-PA	SFRICE016313.2-PA;SFRICE019005.2-PA	-	-	-	-	-	-	-	NP_598730.1
BmP450-60	KWMTBOMO12795M	Chr21	14707986	14714972	-	DPOGS205608;DPOGS205609	HMEL017463-RA	XP_030028823.1	-	GSSPFG00017166001.2-PA	SFRICE002638.2-PA;SFRICE002638.2-PB	-	-	-	-	-	-	-	-
BmP450-61	KWMTBOMO13168	Chr22	9474715	9483692	-	DPOGS215569	-	XP_030023386.1	g18337.t1;g18337.t2	GSSPFG00014788001.2-PA;GSSPFG00016942001.2-PA;GSSPFG00019627001-PA	SFRICE011718.2-PA	XP_029342548.1;XP_029342549.1	AAEL011463-PB	AGAP005992-PA	XP_026300415.1;XP_026300416.1	FBpp0073061	XP_974252.1	-	-
BmP450-62	KWMTBOMO13274-13275M	Chr22	12613293	12619258	-	-	HMEL031991g1.t1	XP_030026720.1	g19689.t1	-	-	-	AAEL012772-PA	AGAP002195-PA;AGAP002197-PA	-	-	XP_008194553.1;XP_015836253.1;XP_973153.1	-	-
BmP450-63	KWMTBOMO13276M	Chr22	12629704	12641365	-	-	HMEL031991g1.t1	XP_030026720.1	g19689.t1	-	-	-	AAEL012772-PA	AGAP002195-PA;AGAP002197-PA	-	-	XP_008194553.1;XP_015836253.1;XP_973153.1	-	-
BmP450-64	KWMTBOMO13278M	Chr22	12655544	12666533	-	-	HMEL031991g1.t1	XP_030026720.1	g19689.t1	-	-	-	AAEL012772-PA	AGAP002195-PA;AGAP002197-PA	-	-	XP_008194553.1;XP_015836253.1;XP_973153.1	-	-
BmP450-65	KWMTBOMO13279M	Chr22	12671127	12678594	-	DPOGS207566	-	-	-	-	-	XP_001948141.4	AAEL012772-PA	AGAP002195-PA;AGAP002197-PA	-	-	XP_008194553.1;XP_015836253.1;XP_973153.1	-	-
BmP450-66	unpredicted	Chr22	12690449	12704989	-	-	HMEL031991g1.t1	XP_030026720.1	-	-	-	XP_001948141.4	AAEL012772-PA	AGAP002195-PA;AGAP002197-PA	-	-	XP_008194553.1;XP_015836253.1;XP_973153.1	-	-
BmP450-67	KWMTBOMO13280M	Chr22	12724852	12739106	-	-	-	XP_030026720.1	-	-	-	XP_001948141.4	AAEL012772-PA	AGAP002195-PA;AGAP002197-PA	-	-	XP_008194553.1;XP_015836253.1;XP_973153.1	-	-
BmP450-68	KWMTBOMO13324M	Chr22	13791913	13801043	+	-	-	XP_030032592.1	-	GSSPFG00000135001-PA	SFRICE006802.2-PA;SFRICE006802.2-PB;SFRICE006802.2-PC	-	-	-	-	-	XP_008194553.1;XP_015836253.1;XP_973153.1	-	-
BmP450-69	KWMTBOMO13412	Chr22	16418403	16420810	+	DPOGS209628;DPOGS211423	HMEL007567-RA;HMEL007568-RA;HMEL026011g1.t1;HMEL026013g1.t1;HMEL033139g1.t1	XP_030037521.1	g1854.t1	GSSPFG00009831001.2-PA;GSSPFG00009831001.2-PB;GSSPFG00019603001.2-PC;GSSPFG00019603001.2-PE;GSSPFG00019603001.2-PF;GSSPFG00019609001-PA	SFRICE017275.2-PA	-	AAEL008889-PA;AAEL009656-PA;AAEL014678-PA;AAEL014684-PA;AAEL025850-PA	AGAP008203-PA;AGAP008204-PA;AGAP012855-PA	NP_001035324.1;NP_001352068.1;NP_001352069.1;XP_006565076.1;XP_006565077.1;XP_026300343.1;XP_026300530.1;XP_026300531.1;XP_026300601.1;XP_026300602.1;XP_623595.1	FBpp0084553;FBpp0085466;FBpp0086585;FBpp0086586;FBpp0289405;FBpp0308423	-	-	-
BmP450-70	KWMTBOMO13451M	Chr22	17383497	17394528	+	-	-	-	-	-	-	-	-	-	-	-	-	-	-
BmP450-71	KWMTBOMO13805	Chr23	9539884	9542582	+	-	HMEL003566-RA	-	-	-	-	-	-	-	-	FBpp0309923;FBpp0309924	XP_969982.1	-	-
BmP450-72	KWMTBOMO15685M	Chr26	6410711	6415173	+	-	-	-	g28540.t1;g36971.t1	-	-	-	-	-	-	-	-	-	-
BmP450-73	KWMTBOMO15694M	Chr26	6749329	6760031	-	-	-	XP_030024601.1	-	-	SFRICE003277.2-PA;SFRICE034709-PA	-	-	-	-	-	-	-	-
BmP450-74	KWMTBOMO15695	Chr26	6763187	6771509	-	-	HMEL010930-RA;HMEL010931-RA;HMEL010935-RA;HMEL013954-RA;HMEL013955-RA;HMEL020379g1.t1;HMEL020379g2.t1;HMEL022586g1.t1;HMEL034613g1.t1	-	g11328.t1;g36022.t1	GSSPFG00005210001-PA;GSSPFG00005705001-PA	SFRICE003277.2-PA;SFRICE015299.2-PA;SFRICE020096.2-PA;SFRICE034709-PA	-	-	-	-	-	-	-	-
BmP450-75	KWMTBOMO15697M	Chr26	6797510	6806804	-	-	-	XP_030024601.1	-	-	-	-	-	-	-	-	-	-	-
BmP450-76	KWMTBOMO15698M	Chr26	6822535	6832782	-	-	-	-	-	-	-	-	-	-	-	-	-	-	-
BmP450-77	KWMTBOMO15699M	Chr26	6868218	6878190	-	-	-	XP_030024601.1	-	-	-	-	-	-	-	-	-	-	-
BmP450-78	KWMTBOMO15700M	Chr26	6882634	6897920	-	-	-	XP_030024601.1	-	-	-	-	-	-	-	-	-	-	-
BmP450-79	KWMTBOMO15704-15705M	Chr26	6926527	6943056	-	-	-	XP_030024601.1	-	-	-	-	-	-	-	-	-	-	-
BmP450-80	KWMTBOMO15707	Chr26	6944860	6956471	+	-	-	XP_030024591.1;XP_030024592.1;XP_030037807.1	g3892.t1	GSSPFG00005210001-PA;GSSPFG00005705001-PA	-	-	-	-	-	-	-	-	-
BmP450-81	KWMTBOMO15835M	Chr26	11179244	11192115	-	-	-	-	-	-	-	-	-	-	-	-	-	-	-
BmP450-82	KWMTBOMO15837M	Chr26	11202270	11220462	+	DPOGS210259	-	-	-	-	-	-	-	-	-	-	-	-	-
BmP450-83	KWMTBOMO15838M	Chr26	11223177	11240286	-	DPOGS210281	HMEL010935-RA;HMEL022586g1.t1	XP_030024591.1;XP_030024592.1	g3892.t1	GSSPFG00005210001-PA	-	-	-	-	-	-	-	-	-
BmTargetGene-01	KWMTBOMO10323M	Chr17	7613006	7644573	-	DPOGS200261	HMEL005383g1.t1	XP_030022234.1	g751.t1	GSSPFG00014947001-PA	SFRICE011486-PA	XP_003246127.1;XP_029344491.1;XP_029344492.1	AAEL008386-PC	AGAP006379-PA;AGAP012156-PA	XP_397465.5	FBpp0304765	XP_008199153.1;XP_015840355.1	NP_001080.2	NP_001034670.1;NP_038883.2;XP_006524433.1
BmTargetGene-02	KWMTBOMO09033	Chr15	10090901	10118811	+	DPOGS207746;DPOGS207747;DPOGS207748;DPOGS207749;DPOGS207818	HMEL011973g1.t1	XP_030032787.1	g16617.t1	GSSPFG00029215001.5-PA	SFRICE021307-PA	XP_001947434.2;XP_008178172.1;XP_016656026.1	-	-	-	FBpp0086666	XP_008191266.1;XP_015833809.1	NP_000918.2;NP_001335873.1;NP_001335875.1	NP_035206.2;XP_006503619.1
BmTargetGene-03	KWMTBOMO08969	Chr15	9015657	9033392	-	DPOGS208084	HMEL003354g1.t1	XP_030034572.1	g34640.t1	GSSPFG00001520001.2-PA	SFRICE002622-PA	-	-	-	-	-	-	-	-
BmTargetGene-04	KWMTBOMO09269	Chr15	14795468	14864484	-	DPOGS202180	HMEL013432g1.t1	XP_030032226.1	g19134.t1	GSSPFG00024202001.3-PA	SFRICE013303.2-PA	XP_001948653.1;XP_029343194.1	AAEL000511-PB;AAEL000511-PC;AAEL000511-PD;AAEL000511-PE;AAEL000511-PF;AAEL000511-PG;AAEL000511-PH;AAEL000511-PI;AAEL000511-PJ	AGAP001356-PA	XP_006570397.2;XP_016770282.2;XP_393751.2	-	XP_008193833.1	NP_000046.1	NP_001276939.1;NP_033729.1
BmTargetGene-05	KWMTBOMO02041M	Chr4	10681120	10878492	+	DPOGS211082	HMEL002212g1.t2	XP_030038724.1	g24816.t2	GSSPFG00002636001.3-PA	SFRICE009652-PA	XP_003247517.1;XP_016663472.1;XP_029346544.1	AAEL002718-PF	AGAP001748-PA	XP_016770740.1	FBpp0078442;FBpp0089164	NP_001034491.1;XP_008194188.1	-	-
BmTargetGene-06	KWMTBOMO05605	Chr10	6136445	6167293	+	DPOGS208114	HMEL012265g1.t1;HMEL012265g1.t2;HMEL012265g1.t3	XP_030038451.1	g33274.t2	GSSPFG00004951001.3-PA	SFRICE028475-PA	NP_001152832.1	AAEL019431-PB	AGAP029539-PA	NP_001091685.2;NP_001152827.1;XP_006568116.2;XP_016768787.2	FBpp0085353	NP_001107650.1;NP_001135390.1;XP_008197633.1;XP_008197634.1	NP_001123573.1;NP_001123574.1;NP_001238863.1;NP_001238864.1;NP_001350524.1;NP_005684.2;XP_005252763.1;XP_005252770.1;XP_011518107.1;XP_011518108.1;XP_016872545.1;XP_024304052.1;XP_024304053.1;XP_024304054.1;XP_024304055.1;XP_024304056.1;XP_024304057.1;XP_024304058.1;XP_024304059.1;XP_024304060.1;XP_024304061.1;XP_024304062.1;XP_024304063.1;XP_024304066.1;XP_024304068.1	NP_001171201.1;NP_001342208.1;NP_038867.2;XP_006499230.1;XP_006499231.1;XP_030105325.1
BmTargetGene-07	KWMTBOMO00230M	Chr1	7574054	7602072	-	DPOGS206786	HMEL010382g2.t1	XP_030028508.1	g11649.t1	GSSPFG00002272001-PA	SFRICE000366-PA	XP_001947125.2;XP_003244457.1	AAEL008354-PK	AGAP006028-PB	XP_006565166.1	FBpp0076261;FBpp0305969	NP_001107809.1	XP_024309744.1;XP_024309745.1;XP_024309746.1	NP_001357897.1
BmTargetGene-08	KWMTBOMO04162M	Chr7	12666078	12688036	+	DPOGS215213	HMEL030485g1.t1	XP_030025939.1	g18233.t3	GSSPFG00014953001.1-PA	SFRICE030757-PA	XP_029344552.1	AAEL003003-PP	AGAP001434-PC	NP_001071277.1;XP_016771471.1	FBpp0307399	NP_001107776.1	NP_001165413.1;XP_016884917.1;XP_016884918.1;XP_024308134.1	XP_006528899.1
BmTargetGene-09	KWMTBOMO03109M	Chr5	18409503	18499883	-	DPOGS206403	HMEL009029g1.t1	XP_030031786.1	g4729.t1	GSSPFG00011933001-PA	SFRICE004139-PA	XP_016665095.1	AAEL008055-PD	AGAP002152-PA	NP_001073564.1;XP_006559133.2	FBpp0079505	NP_001107774.1	NP_000737.1	NP_031416.3
BmTargetGene-10	KWMTBOMO02752M	Chr5	10088405	10091974	-	DPOGS203809	HMEL013313g2.t1	XP_030040709.1	g35805.t1	GSSPFG00009084001-PA	SFRICE004140-PA	XP_029343813.1	AAEL010570-PA	AGAP000966-PA	NP_001073028.1	FBpp0073155	NP_001103418.1	NP_004189.1	NP_660111.3
BmTargetGene-11	KWMTBOMO14367-14368-14371M	Chr24	3675825	3810429	-	DPOGS211070	HMEL007396g1.t4	XP_030041218.1	g203.t1;g203.t2	GSSPFG00011206001.1-PA	SFRICE013342-PA	XP_016661950.1	AAEL003837-PK;AAEL003837-PN	AGAP010750-PA	XP_006569107.1	FBpp0087720	XP_015833833.1	XP_006711873.1	XP_011242598.1
BmTargetGene-12	KWMTBOMO01346	Chr3	8378598	8397526	-	DPOGS200427	HMEL002503g1.t1	XP_030040475.1;XP_030040476.1	g18958.t1;g18961.t1	GSSPFG00001781001.1-PA	SFRICE031437-PA	XP_001950339.2	AAEL010608-PB;AAEL010608-PC	AGAP010429-PA	XP_006568498.2;XP_623065.2	FBpp0085736;FBpp0085737;FBpp0085738	XP_008196617.1	NP_004159.2	NP_075770.1
BmTargetGene-13	KWMTBOMO00596-00597M	Chr1	18069947	18088385	-	DPOGS203282	HMEL012072g1.t1	XP_030040335.1	g32359.t1	GSSPFG00001781001.1-PA	SFRICE031437-PA	XP_001950339.2	AAEL010608-PB;AAEL010608-PC	AGAP010429-PA	XP_006568498.2;XP_623065.2	FBpp0085736;FBpp0085737;FBpp0085738	XP_008196617.1	NP_004159.2	NP_075770.1
BmTargetGene-14	KWMTBOMO15500	Chr26	857796	859164	+	DPOGS201688	HMEL016878g1.t1	XP_030035851.1	g35884.t1	GSSPFG00000358001-PA	SFRICE000389-PA	NP_001155908.1	AAEL010330-PA	AGAP007309-PA	XP_026295167.1	FBpp0085489	NP_001164360.1	NP_002991.2	NP_001342444.1
BmTargetGene-15	KWMTBOMO08409	Chr14	8155278	8156320	-	DPOGS202024	HMEL008047g1.t1	XP_030022038.1	g13857.t1;g39151.t1	GSSPFG00005240001.1-PA;GSSPFG00027090001-PA	SFRICE019709-PA	-	-	-	-	-	-	-	-
BmTargetGene-16	KWMTBOMO12624-12625M	Chr21	9544970	9576458	+	DPOGS202534	HMEL007428g2.t5	XP_030020082.1	g8026.t2	GSSPFG00003243001-PA	SFRICE008430-PA	XP_029346126.1	AAEL023266-PI	AGAP004707-PI	XP_026298392.1	FBpp0311217	XP_015837494.1	NP_001075145.1;XP_016860151.1	NP_001342097.1;NP_061202.3
BmFibroin-01	KWMTBOMO08464	Chr14	9685578	9698666	-	DPOGS205997	HMEL005150g1.t1	XP_030030801.1	g26550.t1	-	-	-	-	-	-	-	-	-	-
BmFibroin-02	KWMTBOMO15365M	Chr25	10354780	10371602	-	-	HMEL013427g1.t1	XP_030033675.1	g2888.t1	-	SFRICE014862-PA	-	-	-	-	-	-	-	-
BmFibroin-03	KWMTBOMO01001	Chr2	8224287	8227421	-	DPOGS203585	HMEL015869g1.t1	XP_030026208.1	g20597.t1;g37868.t1	GSSPFG00025266001-PA	SFRICE005043-PA	-	-	-	-	-	-	-	-
BmSericin-01	KWMTBOMO06216M	Chr11	2534758	2564425	+	-	-	-	-	-	-	-	-	-	-	-	-	-	-
BmSericin-02	KWMTBOMO06334M	Chr11	4910671	4923185	+	-	-	-	-	-	-	-	-	-	-	-	-	-	-
BmSericin-03	KWMTBOMO06311M	Chr11	4578699	4584940	-	-	-	-	-	-	-	-	-	-	-	-	-	-	-
BmSericin-04	KWMTBOMO06324-06325-06326M	Chr11	4782638	4822546	-	-	-	-	-	-	-	-	-	-	-	-	-	-	-
